# Supplementary material for: Individual Monitoring of Immune Response in Atlantic Salmon Salmo salar following Experimental Infection with Infectious Salmon Anaemia Virus (ISAV)
Source: PLoS One. 2015 Sep 23;10(9):e0137767. doi: 10.1371/journal.pone.0137767 (PMC4580571; doi:10.1371/journal.pone.0137767)
Supplement: S1 File — Instruction and explanation are given in comments. (TXT) [file pone.0137767.s001.txt]

#########################################################################################################
#USERS REQUIRE A COMMA SEPARATED VALUE (CSV) DATA-FILE NAMED 'Input.csv' CONTAINING THE DATA FOR A SINGLE
#  MOLECULAR MARKER WHICH IS LOCATED IN A COMPUTER DIRECTORY OF THEIR CHOICE.
#								
#THE USER SHOULD MODIFY THE FIRST EXECUTABLE LINE OF THIS SCRIPT TO INDICATE THE LOCATION OF 'Input.csv' 
#  THIS FILE SHOULD CONTAIN INFORMATION FOR ONLY A SINGLE MOLECULAR MARKER
#				
#ALL PLOTS ARE EXPORTED AS PUBLICATION QUALITY OUTPUT NAMED "Figure 1.tif" AND "Figure 2.tif" TO THE SAME
#  DIRECTORY 
#			
#THE USER MAY CHANGE THE MAXIMUM NUMBER OF PCR CYCLES (USED TO DETECT 	CENSORING) FROM THE CURRENT DEFAULT
#  OF 40 ON THE SECOND EXECUTABLE LINE OF THE SCRIPT		
#						
#THE USER SHOULD ENSURE THAT THE R-SUPPLEMENTARY PACKAGE VGAM IS INSTALLED IN THEIR R-LIBARY 
#								
#THE DATA-FILE Input.csv USUALLY COMPRISES SEVEN COLUMNS (FOR EXCEPTION SEE BELOW):
#  COLUMN 1 - SAMPLING TIME (NUMERIC) INCLUDING ONE PRE-CHALLENGE TIME	(0) AND SUBSEQUENT TIMES	
#  COLUMN 2 - AN IDENTIFIER (NUMERIC) FOR EACH INDIVIDUAL		
#  COLUMN 3 - AN IDENTIFIER ('C' OR 'E') INDICATING WHETHER THE VALUE IS CHALLENGED OR CONTROL	
#  COLUMN 4 - THE CP VALUE OF THE MOLECULAR MARKER (NUMERIC)		
#  COLUMN 5 - THE CALIBRATION COEFFICIENT FOR THE MOLECULAR MARKER 	(NUMERIC)	
#  COLUMN 6 - THE CP VALUE OF A STANDARDISING HOUSEKEEPING GENE (NUMERIC)	
#  COLUMN 7 - THE CALIBRATION COEFFICIENT FOR STANDARDISING	 HOUSEKEEPING GENE (NUMERIC)	
#								
#COLUMN HEADINGS MUST BE PRESENT AND NAMES CAN BE CHOSEN BY THE USER 		
#INFORMATION ON THE HOUSEKEEPING GENE IS OPTIONAL AND IF OMITTED THE FILE WILL COMPRISE FIVE COLUMNS ONLY.
#								
#EXAMPLE OF LAYOUT OF Input.csv				
#Time Indiv Group MarkCP MarkCal ElfCP  ElfCal		
#  0    1     C     20.15  3.41    24.54  3.36		
#  0    2     C     23.92  3.41    24.23  3.36		
#  0    3     E     22.28  3.41    25.96  3.36		
#  0    4     E     21.42  3.41    24.77  3.36		
#  4    1     C     20.15  3.41    24.54  3.36		
#  4    2     C            3.41    24.23  3.36		
#  4    3     E     18.42  3.41    25.96  3.36		
#  4    4     E     16.97  3.41    24.77  3.36		
#  8    1     C     20.15  3.41    24.54  3.36		
#  8    2     C     23.92  3.41           3.36		
#  8    3     E     18.42  3.41    25.96  3.36		
#  8    4     E     16.97  3.41    24.77  3.36		
#								
#VALUES OF 'E' & 'C' IN COLUMN 4 REFER TO EXPERIMENTAL (OR CHALLENGED)	AND CONTROL (OR UNCHALLENGED) GROUPS 
#								
#MISSING VALUES (INCLUDING VALUES WHICH MAY BE OUTWITH THE LIMITS OF DETECTION OF THE QPCR) ALLOWED IN COLUMNS 4 & 6 ONLY 
#  SHOULD BE INDICATED BY A BLANK CELL (AS SHOWN ABOVE)   	
#
#A MINIMUM OF TWO CONTROL VALUES ARE REQUIRED FOR THIS PROGRAM (ALTHOUGH IT IS UNLIKELY TO GIVE SATISFACTORY RESULTS WITH 
#  SO FEW VALUES)
#           				                                                                
#FOR EXPERIMENTS WHICH SAMPLE THE SAME INDIVIDUALS AT EACH TIME POINT � ASSIGN THE SAME NUMBER TO EACH INDIVIDUAL AT EACH SAMPLING POINT.				#
#FOR EXPERIMENTS WHICH SAMPLE DIFFERENT INDIVIDUALS AT EACH TIME POINT � ASSIGN A DIFFERENT NUMBER TO EACH NDIVIDUAL						
#								
#SCRIPT BY MALCOLM HALL DURING 2015 TO RUN ON R VERSION 3.1.2 AND THE SUPPLEMENTARY PACKAGE VGAM_0.9-6		
#                                                                             
#THE USER SHOULD BEWARE - THIS IS NOT A DOCUMENTED AND REFINED 'FUNCTION' AND THE POSSIBILITY OF BUGS CANNOT BE EXCLUDED
#CODING ENQUIRIES CAN BE ADDRESSED TO malcolm.hall@scotland.gsi.gov.uk
#
###############################################################################################################

######################################
#USER MUST SET DIRECTORY IN LINE BELOW
######################################

setwd("H://Miscellanious/BertrandISA") #THE USER SHOULD SPECIFY THE LOCATION OF THEIR DATA FILE OF Input.csv

#############################################################################################################
#THE USER SHOULD SET A VALUE AT WHICH CENSORING COULD TAKE PLACE - DEFAULT ASSUMES A MAXIMUM OF 40 PCR-CYCLES
#############################################################################################################

ParamCenVal<-40 #THE USER SHOULD SPECIFY THE MAXIMUM QPCR CP THRESHOLD 

###########################################################
#INSTALL SUPPLEMENTARY R PROGRAM VGAM AND PROVIDE CITATIONS
###########################################################

library(VGAM) #THE USER SHOULD ENSURE THAT THEY HAVE PREVIOUSLY INSTALLED VGAM IN THEIR R LIBRARY

citation()
citation("VGAM")

#########################################
#READ IN DATA AND CARRY OUT MINOR EDITING
#########################################

wrkdat<-read.table("Input.csv",header=TRUE,sep=",",colClasses="character",fill=TRUE)

names(wrkdat)[1]<-"Time"
names(wrkdat)[2]<-"Indiv"
names(wrkdat)[3]<-"Type"
names(wrkdat)[4]<-"Depvar"
if (ncol(wrkdat)>4) names(wrkdat)[5]<-"Depvarcal"
if (ncol(wrkdat)>5) {
	names(wrkdat)[6]<-"elf"
	names(wrkdat)[7]<-"elfcal"}

wrkdat$Time<-as.numeric(wrkdat$Time)
wrkdat$Indiv<-as.numeric(wrkdat$Indiv)
wrkdat$Type<-as.factor(wrkdat$Type)
wrkdat$Depvar<-as.numeric(wrkdat$Depvar)
if(ncol(wrkdat)>4) wrkdat$Depvarcal<-as.numeric(wrkdat$Depvarcal)
if(ncol(wrkdat)>5){
	wrkdat$elf<-as.numeric(wrkdat$elf)
	wrkdat$elfcal<-as.numeric(wrkdat$elfcal)
	wrkdat<-subset(wrkdat,elf!="NA")}

##########################################################
#EVALUATE WHETHER CONTROL VALUES ARE LIKELY TO BE CENSORED 
##########################################################

tempdat<-subset(wrkdat,Type=="C")$Depvar
ParamNmMs<-sum(is.na(tempdat))  #Temporary - Number of Cp values missing
ParamNmPt<-sum(!is.na(tempdat)) #Temporary - Number Cp values present
ParamMn<-NA	                #Temporary - Mean of distribution
ParamSD<-NA  	                #Temporary - Standard deviation of distribution
ParamCen<-NA                    #Flag for occurrence of censoring
if(anyNA(tempdat)&ParamNmPt>2){
	ParamMax<-max(tempdat,na.rm=TRUE)
	for(iii in 1:length(tempdat)) tempdat[iii]<-ifelse(is.na(tempdat[iii]),ParamMax+(1e-03),tempdat[iii])
		tempres<-vglm(tempdat~1,tobit(Upper=ParamMax+(1e-03),type.f="cens"),crit="c")
		rm(ParamMax)
		ParamMn<-coef(tempres)[1]
		ParamSD<-exp(coef(tempres)[2])
		rm(tempres)
		if(!is.na(ParamMn)&!is.na(ParamSD)) ParamCen<-pbinom(0,ParamNmMs,pnorm(ParamCenVal,ParamMn,ParamSD,lower.tail=FALSE),lower.tail=FALSE)
		ParamCen<-ifelse(ParamCen>0.05,1,0)}
if(ParamNmMs==0&ParamNmPt>2) ParamCen<-0
if(ParamNmPt<=2) cat("\n","There are insufficient control values available for analysis","\n")
rm(tempdat,ParamNmMs,ParamNmPt,ParamMn,ParamSD)

#########################################
#CONVERT CP VALUES TO RELATIVE EXPRESSION 
#########################################

if(ncol(wrkdat)>4) wrkdat$Depvar<-with(wrkdat,(10^(-1*(Depvar/Depvarcal))))
if(ncol(wrkdat)>5) wrkdat$Depvar<-with(wrkdat,Depvar/(10^(-1*(elf/elfcal))))
wrkdat<-wrkdat[1:4]

############################################
#ESTABLISHING UPPER AND LOWER 95 PERCENTILES
############################################

ParamMn<-NA  #Estimated mean of expression values of control group
ParamSD<-NA  #Estimated standard deviation of expression values of control group
tempdat<-log10(subset(wrkdat,Type=="C")$Depvar)
if(ParamCen==0){
	ParamMn<-mean(tempdat,na.rm=TRUE)
	ParamSD<-sd(tempdat,na.rm=TRUE)}
if(ParamCen==1){ 
	ParamMin<-min(tempdat,na.rm=TRUE)
	for(iii in 1:length(tempdat)) tempdat[iii]<-ifelse(is.na(tempdat[iii]),ParamMin-(1e-06),tempdat[iii])
	tempres<-vglm(tempdat~1,tobit(Lower=ParamMin-(1e-06),type.f="cens"),crit="c")
	ParamMn<-coef(tempres)[1]
	ParamSD<-exp(coef(tempres)[2])
	rm(ParamMin,tempres)}
rm(tempdat)
ResdatUP<-ParamMn+(1.96*ParamSD)
ResdatLP<-ParamMn-(1.96*ParamSD)
rm(ParamMn,ParamSD)

###########################################################################
#IDENTIFY EXPERIMENTAL INDIVDUALS WHICH LIE OUTWITH THE PERCENTILE ENVELOPE
###########################################################################

wrkdat$outwith<-ifelse(log10(wrkdat$Depvar)<ResdatLP,1,0)
wrkdat$outwith<-ifelse(log10(wrkdat$Depvar)>ResdatUP,1,wrkdat$outwith)

##########################################################################################
#EVALUATE IF THERE ARE DIFFERENCES BETWEEN THE RESPONSE OF EXPERIMENTAL AND CONTROL GROUPS
##########################################################################################

ParamDiff<-NA   #P-value for different response of expression values between control and experimental group
if(ParamCen==0){
	tempdat<-na.omit(wrkdat)}
if(ParamCen==1){
	tempdat<-wrkdat
	tempdat$outwith<-with(tempdat,ifelse(is.na(outwith),0,outwith))}
tempdat<-rbind(c(length(subset(tempdat,Type=="E"&outwith==1)$Depvar),length(subset(tempdat,Type=="E"&outwith==0)$Depvar)),
	+c(length(subset(tempdat,Type=="C"&outwith==1)$Depvar),length(subset(tempdat,Type=="C"&outwith==0)$Depvar)))
ParamDiff<-round(fisher.test(tempdat,alternative="greater")$p.value,3)
rm(tempdat)

################################
#REMOVE MISSING VALUES FROM DATA
################################

wrkdat<-na.omit(wrkdat)

#########################################################################################################
#IDENTIFY EXPERIMENTAL ANIMALS WITH COMPLETE DATA ASSOCIATED WITH THE MINIMUM AND MAXIMUM RESPONSE VALUES
#########################################################################################################

tempdat<-subset(wrkdat,Type=="E")
tempdat1<-data.frame(cbind(sort(as.vector(unique(as.numeric(tempdat$Indiv)))),as.vector(table(tempdat$Indiv))))
tempdat<-merge(tempdat,tempdat1,by.x="Indiv",by.y="X1")
rm(tempdat1)
tempdat<-subset(tempdat,X2==max(length(unique(tempdat$Time))))
Indivmin<-subset(tempdat,Depvar==min(Depvar,na.rm=TRUE))$Indiv[1]
Indivmax<-subset(tempdat,Depvar==max(Depvar,na.rm=TRUE))$Indiv[1]
rm(tempdat)

#######################################################
#ESTIMATE SUITABLE MINIMUM AND MAXIMUM VALUES FOR GRAPH
#######################################################

ylimmax<-with(wrkdat,ifelse(max(Depvar)>ResdatUP,log10(max(Depvar)),ResdatUP))
if(ParamCen==0) ylimmin<-with(wrkdat,ifelse(min(log10(Depvar))<ResdatLP,log10(min(Depvar)),ResdatLP))
if(ParamCen==1) ylimmin<-with(wrkdat,log10(min(Depvar)))

xlimmax<-max(wrkdat$Time)
xlimmin<-0

####################
#PLOT DATA FOR SCALE
####################

tiff(filename = "Figure 1.tif", width=5,height=5,type ="cairo",units="in",res=800,pointsize=10,compression="lzw")
par(mar=c(5, 5, 2, 1))
jtr<-0.66
with(subset(wrkdat,Type=="C"),plot(jitter(Time,jtr),log10(Depvar),xlim=c(xlimmin,xlimmax),ylim=c(floor(ylimmin),ceiling(ylimmax)),ylab=substitute(paste("scale of expression (log"[10],")")),xlab="time post challenge (day)",cex.lab=1.2,pch=46,cex=2,main="",cex.main=1.4,bty="n"))
if(ParamCen==0) lines(x=c(xlimmin,xlimmax),y=c(ResdatLP,ResdatLP),lty="dotted") 
if(ParamCen==1) text(((xlimmax-xlimmin)+xlimmin)/2,ylimmin-(ylimmin-floor(ylimmin))/2,"Possible censoring of lower values")
lines(x=c(xlimmin,xlimmax),y=c(ResdatUP,ResdatUP),lty="dotted")
with(subset(wrkdat,Type=="E"&Indiv==Indivmin|Indiv==Indivmax),points(Time,log10(Depvar),col="black",pch=1))
if(ParamDiff<=0.05) with(subset(wrkdat,Type=="E"&outwith==1&(Indiv==Indivmin|Indiv==Indivmax)),points(Time,log10(Depvar),col="black",pch=16))
with(subset(wrkdat,Type=="E"&outwith==0&(Indiv!=Indivmin&Indiv!=Indivmax)),points(jitter(Time,jtr),log10(Depvar),col="black",pch=1))
if(ParamDiff>0.05) with(subset(wrkdat,Type=="E"&outwith==1&Indiv!=Indivmin&Indiv!=Indivmax),points(jitter(Time,jtr),log10(Depvar),col="black",pch=1))
if(ParamDiff<=0.05) with(subset(wrkdat,Type=="E"&outwith==1&Indiv!=Indivmin&Indiv!=Indivmax),points(jitter(Time,jtr),log10(Depvar),col="black",pch=16))
with(subset(wrkdat,Indiv==Indivmax),lines(Time,log10(Depvar),col="black"))
ParamDiff<-round(ParamDiff,3)
if(ParamCen==0) with(subset(wrkdat,Indiv==Indivmin),lines(Time,log10(Depvar),col="black"))
if(ParamDiff<=0.05) text(((xlimmax-xlimmin)+xlimmin)/2,floor(ylimmin),paste("Difference between groups is statistically significant"))
dev.off()

###########################
#PLOT DATA FOR NORMAL SCALE
###########################

tiff(filename = "Figure 2.tif", width=5,height=5,type ="cairo",units="in",res=800,pointsize=10, compression="lzw")
with(subset(wrkdat,Type=="C"),plot(jitter(Time,jtr),Depvar,xlim=c(xlimmin,xlimmax),ylim=c(10^ylimmin,10^ylimmax),ylab="expression",xlab="time post challenge (day)",cex.lab=1.2,pch=46,main="",cex.main=1.4,bty="n"))
with(subset(wrkdat,Type=="E"&Indiv==Indivmin|Indiv==Indivmax),points(Time,Depvar,col="black",pch=1))
if(ParamDiff<=0.05) with(subset(wrkdat,Type=="E"&outwith==1&(Indiv==Indivmin|Indiv==Indivmax)),points(Time,Depvar,col="black",pch=16))
with(subset(wrkdat,Type=="E"&outwith==0&(Indiv!=Indivmin&Indiv!=Indivmax)),points(jitter(Time,jtr),Depvar,col="black",pch=1))
if(ParamDiff>0.05) with(subset(wrkdat,Type=="E"&outwith==1&Indiv!=Indivmin&Indiv!=Indivmax),points(jitter(Time,jtr),Depvar,col="black",pch=1))
if(ParamDiff<=0.05) with(subset(wrkdat,Type=="E"&outwith==1&Indiv!=Indivmin&Indiv!=Indivmax),points(jitter(Time,jtr),Depvar,col="black",pch=16))
with(subset(wrkdat,Indiv==Indivmax),lines(Time,Depvar,col="black"))
if(ParamCen==0) with(subset(wrkdat,Indiv==Indivmin),lines(Time,Depvar,col="black"))
dev.off()

########################################################################
#ENSURE THERE ARE NO OLD VECTORS OR DATAFRAMES FLOATING ABOUT THE SYSTEM
########################################################################

rm(list=ls())
