# Supplementary material for: Individual Monitoring of Immune Response in Atlantic Salmon Salmo salar following Experimental Infection with Infectious Salmon Anaemia Virus (ISAV)
Source: PLoS One. 2015 Sep 23;10(9):e0137767. doi: 10.1371/journal.pone.0137767 (PMC4580571; doi:10.1371/journal.pone.0137767)
Supplement: S2 File — Instructions are given in the R script in S1. (XLSX) [file pone.0137767.s002.xlsx]

## Sheet: STAT6Data
time	indiv	group	markCp	markCal	ElfCp	ElfCal
0	1	C	18.86	3.06	22.04	3.36
0	2	C	19.99	3.06	24.65	3.36
0	3	C	17.61	3.06	21.47	3.36
0	4	C	16.69	3.06	21.36	3.36
0	5	C	21.12	3.06	23.66	3.36
0	6	C	19.82	3.06	23.17	3.36
0	7	C	19.59	3.06	22.91	3.36
0	8	C	22.46	3.06	24.8	3.36
0	9	C	17.71	3.06	21.3	3.36
0	11	C	19.7	3.06	21.87	3.36
0	12	C	18.23	3.06	21.39	3.36
0	13	E	24.48	3.06	26.99	3.36
0	14	E	15.97	3.06	24.53	3.36
0	15	E	19.67	3.06	23.4	3.36
0	16	E	19.73	3.06	23.14	3.36
0	17	E	20.13	3.06	23.51	3.36
0	18	E	21.55	3.06	23.97	3.36
0	19	E	18.82	3.06	23.55	3.36
0	20	E	19.92	3.06	22.74	3.36
0	21	E	20.14	3.06	24.21	3.36
0	23	E	19.71	3.06	23.83	3.36
0	22	E	19.96	3.06	22.91	3.36
0	24	E	20.12	3.06	23.13	3.36
4	1	C	19.15	3.06	22.31	3.36
4	2	C	21.78	3.06	23.82	3.36
4	3	C	17.08	3.06	24.3	3.36
4	4	C	19.26	3.06	23.16	3.36
4	5	C	20.02	3.06	23.38	3.36
4	6	C	21.56	3.06	24.47	3.36
4	7	C	15.87	3.06	22.3	3.36
4	8	C	18.18	3.06		3.36
4	9	C	20.28	3.06	21.05	3.36
4	10	C	19.87	3.06	23.76	3.36
4	11	C	16.14	3.06	21.76	3.36
4	12	C	21.09	3.06	23.77	3.36
4	13	E	19.63	3.06	23.57	3.36
4	14	E	20.46	3.06	24.53	3.36
4	15	E	19.25	3.06	23.3	3.36
4	16	E	17.07	3.06	23.61	3.36
4	17	E	18.89	3.06	24.32	3.36
4	18	E	19.29	3.06	22.74	3.36
4	19	E	19.98	3.06	24.81	3.36
4	20	E	19.48	3.06	24.36	3.36
4	21	E	21.7	3.06	23.83	3.36
4	22	E	19.47	3.06	22.71	3.36
4	23	E	16.73	3.06	24.87	3.36
4	24	E	20.79	3.06	23.29	3.36
8	1	C	20.66	3.06	23.85	3.36
8	2	C	20.61	3.06	25	3.36
8	3	C	22.63	3.06		3.36
8	4	C	20.33	3.06	23.88	3.36
8	5	C	16.56	3.06	24.53	3.36
8	6	C	19.17	3.06	25.06	3.36
8	7	C	16.76	3.06	23.37	3.36
8	8	C	18.25	3.06	24.62	3.36
8	9	C	20.48	3.06	24.76	3.36
8	10	C	21.58	3.06	25.26	3.36
8	11	C	20.73	3.06	25.14	3.36
8	12	C	18.99	3.06	23.36	3.36
8	13	E	21.19	3.06	24.4	3.36
8	14	E	19.85	3.06	26.12	3.36
8	15	E	17.85	3.06	24.24	3.36
8	16	E	20.19	3.06	25.45	3.36
8	17	E	21.15	3.06	27.56	3.36
8	18	E	19.62	3.06	30.77	3.36
8	19	E	16.95	3.06	24.09	3.36
8	20	E	18.88	3.06	25.18	3.36
8	21	E	19.92	3.06	24.64	3.36
8	22	E	16.56	3.06	23.78	3.36
8	23	E	17.83	3.06	22.97	3.36
8	24	E	17.76	3.06	22.62	3.36
12	1	C	18.88	3.06		3.36
12	2	C	21.64	3.06	26.75	3.36
12	3	C	18.52	3.06	23.99	3.36
12	4	C	18.16	3.06	25.84	3.36
12	5	C	18.53	3.06	29.37	3.36
12	6	C	17.58	3.06	27.7	3.36
12	7	C	21.54	3.06	26.35	3.36
12	8	C	18.3	3.06		3.36
12	9	C	16.86	3.06	25.56	3.36
12	10	C	18.86	3.06	25.94	3.36
12	11	C	19.99	3.06	26.32	3.36
12	12	C	17.61	3.06	28.46	3.36
12	13	E	16.69	3.06	25.3	3.36
12	14	E	21.12	3.06	25.95	3.36
12	15	E	19.82	3.06	24.77	3.36
12	16	E	19.59	3.06	24.26	3.36
12	17	E	22.46	3.06	25.67	3.36
12	18	E	17.71	3.06	24.23	3.36
12	19	E	19.7	3.06	26.84	3.36
12	20	E	18.23	3.06	25.71	3.36
12	21	E	24.48	3.06	24.99	3.36
12	22	E	15.97	3.06	24.34	3.36
12	23	E	19.67	3.06	23.93	3.36
12	24	E	19.73	3.06	28.35	3.36
16	1	C	20.13	3.06	24.54	3.36
16	2	C	21.55	3.06	24.68	3.36
16	3	C	18.82	3.06	22.59	3.36
16	4	C	19.92	3.06	24.75	3.36
16	5	C	20.14	3.06	24.13	3.36
16	6	C	19.71	3.06	26.38	3.36
16	7	C	19.96	3.06	22.94	3.36
16	8	C	20.12	3.06	23.13	3.36
16	9	C	19.15	3.06	24.8	3.36
16	10	C	21.78	3.06	26.22	3.36
16	11	C	17.08	3.06	22.87	3.36
16	12	C	19.26	3.06	25.48	3.36
16	13	E	20.02	3.06	26.18	3.36
16	14	E	21.56	3.06	28.04	3.36
16	15	E	15.87	3.06	25.64	3.36
16	16	E	18.18	3.06	25.06	3.36
16	17	E	20.28	3.06	24.39	3.36
16	18	E	19.87	3.06	23.96	3.36
16	19	E	16.14	3.06	32.6	3.36
16	20	E	21.09	3.06	26.21	3.36
16	21	E	19.63	3.06	27.01	3.36
16	22	E	20.46	3.06	24.79	3.36
16	23	E	19.25	3.06	24.92	3.36
16	24	E	17.07	3.06	24.02	3.36
21	1	C	18.89	3.06	23.72	3.36
21	4	C	19.29	3.06	25.17	3.36
21	5	C	19.98	3.06	23.5	3.36
21	6	C	19.48	3.06	24.7	3.36
21	7	C	21.7	3.06	25.24	3.36
21	8	C	19.47	3.06	26.04	3.36
21	9	C	16.73	3.06	25.42	3.36
21	10	C	20.79	3.06	26.74	3.36
21	11	C	20.66	3.06	23.45	3.36
21	12	C	20.61	3.06	24.73	3.36
21	13	E	22.63	3.06	26.09	3.36
21	14	E	20.33	3.06	25.82	3.36
21	15	E	16.56	3.06	29.01	3.36
21	16	E	19.17	3.06	24.3	3.36
21	17	E	16.76	3.06	25.05	3.36
21	18	E	18.25	3.06	23.79	3.36
21	19	E	20.48	3.06	23.72	3.36
21	20	E	21.58	3.06	24.93	3.36
21	21	E	20.73	3.06	26.85	3.36
21	23	E	18.99	3.06	24.03	3.36
21	24	E	21.19	3.06	24.97	3.36
25	4	C	19.85	3.06	22.61	3.36
25	5	C	17.85	3.06	25.33	3.36
25	6	C	20.19	3.06	23.16	3.36
25	7	C	21.15	3.06	22.95	3.36
25	8	C	19.62	3.06	22.16	3.36
25	9	C	16.95	3.06	22.94	3.36
25	10	C	18.88	3.06	23.27	3.36
25	11	C	19.92	3.06	21.74	3.36
25	12	C	16.56	3.06	22.25	3.36
25	13	E	17.83	3.06	23.8	3.36
25	14	E	17.76	3.06	23.76	3.36
25	15	E	18.88	3.06	23.78	3.36
25	16	E	21.64	3.06	21.16	3.36
25	17	E	18.52	3.06	22.36	3.36
25	18	E	18.16	3.06	22.33	3.36
25	19	E	18.53	3.06	23.32	3.36
25	20	E	17.58	3.06	22.67	3.36
25	21	E	21.54	3.06	23.6	3.36
25	23	E	18.3	3.06	21.76	3.36
25	24	E	16.86	3.06	22.51	3.36

## Sheet: STAT2Data
Time	Indiv	TYPE	STAT2	STAT2Cal	Elf	ElfCal
0	1	C	22.73	3.598	24.5	3.3636
0	2	C		3.598		3.3636
0	3	C		3.598		3.3636
0	4	C	22.53	3.598	23.96	3.3636
0	5	C	24.5	3.598	25.96	3.3636
0	6	C	23.88	3.598	25.7	3.3636
0	7	C	23.78	3.598	24.56	3.3636
0	8	C	26.45	3.598	27.77	3.3636
0	9	C	22.11	3.598	22.8	3.3636
0	10	C		3.598	24.88	3.3636
0	11	C	23.91	3.598	24.2	3.3636
0	12	C	23.31	3.598	21.51	3.3636
0	13	E	27.98	3.598	30.33	3.3636
0	14	E	23.95	3.598	26.2	3.3636
0	15	E	21.95	3.598	25.67	3.3636
0	16	E	23.04	3.598	25.63	3.3636
0	17	E	22.72	3.598	25.82	3.3636
0	18	E	23.94	3.598	25.81	3.3636
0	19	E	23.25	3.598	25.68	3.3636
0	20	E	22.98	3.598	24.56	3.3636
0	21	E	23.03	3.598	27.49	3.3636
0	22	E	21.92	3.598	24.85	3.3636
0	23	E	22.94	3.598	26.05	3.3636
0	24	E	23.16	3.598	25.14	3.3636
4	1	C	23.35	3.598	22.96	3.3636
4	2	C		3.598		3.3636
4	3	C		3.598		3.3636
4	4	C	23.44	3.598	23.79	3.3636
4	5	C	25.04	3.598	25.06	3.3636
4	6	C	24.68	3.598	27.72	3.3636
4	7	C	23.67	3.598	23.46	3.3636
4	8	C	22.12	3.598	22.32	3.3636
4	9	C	23.88	3.598	24.34	3.3636
4	10	C	23.46	3.598		3.3636
4	11	C	23.25	3.598	21.73	3.3636
4	12	C	24.77	3.598	26.06	3.3636
4	13	E	23.79	3.598	25.02	3.3636
4	14	E	23.51	3.598	26.44	3.3636
4	15	E	22.23	3.598	24.66	3.3636
4	16	E	22.6	3.598	24.33	3.3636
4	17	E	22.5	3.598	24.86	3.3636
4	18	E	22.94	3.598	24.08	3.3636
4	19	E	23.68	3.598	26.77	3.3636
4	20	E	23.16	3.598	25.55	3.3636
4	21	E	24.25	3.598	26.06	3.3636
4	22	E	22.12	3.598	24.06	3.3636
4	23	E	23.75	3.598	26.93	3.3636
4	24	E	24.14	3.598	25.22	3.3636
8	1	C	25	3.598	25.26	3.3636
8	2	C		3.598		3.3636
8	3	C		3.598		3.3636
8	4	C	23.9	3.598	25.59	3.3636
8	5	C	25.92	3.598	26.86	3.3636
8	6	C	25.54	3.598	26.52	3.3636
8	7	C	24.65	3.598	24.79	3.3636
8	8	C	24.6	3.598	26.27	3.3636
8	9	C	26.1	3.598	28.34	3.3636
8	10	C	25.44	3.598	27.61	3.3636
8	11	C	27.81	3.598	27.94	3.3636
8	12	C	25.27	3.598	25.45	3.3636
8	13	E	23.78	3.598	26.75	3.3636
8	14	E	24.65	3.598	28.4	3.3636
8	15	E	22.6	3.598	26.04	3.3636
8	16	E	24.01	3.598	28	3.3636
8	17	E	24.71	3.598	24.67	3.3636
8	18	E	30.88	3.598	32.72	3.3636
8	19	E	23.35	3.598	23.34	3.3636
8	20	E	23.03	3.598	24.98	3.3636
8	21	E	24.86	3.598	26.79	3.3636
8	22	E	26.02	3.598		3.3636
8	23	E	21.86	3.598	23.89	3.3636
8	24	E	22.79	3.598	24.21	3.3636
12	1	C	36	3.598		3.3636
12	2	C		3.598		3.3636
12	3	C		3.598		3.3636
12	4	C	27	3.598	27.72	3.3636
12	5	C	31.87	3.598		3.3636
12	6	C	28.16	3.598		3.3636
12	7	C	27.6	3.598	27.97	3.3636
12	8	C	32.08	3.598		3.3636
12	9	C	26.2	3.598		3.3636
12	10	C	26.74	3.598	28.71	3.3636
12	11	C	27.86	3.598	29.26	3.3636
12	12	C	31.56	3.598		3.3636
12	13	E	22.77	3.598		3.3636
12	14	E	24.94	3.598	26.89	3.3636
12	15	E	24.91	3.598	26.69	3.3636
12	16	E	25.51	3.598	24.56	3.3636
12	17	E	25.75	3.598	28.58	3.3636
12	18	E	22.85	3.598	21.99	3.3636
12	19	E	27.31	3.598	28.38	3.3636
12	20	E	28.43	3.598	32.27	3.3636
12	21	E		3.598	25.83	3.3636
12	22	E	25.59	3.598	26.61	3.3636
12	23	E	24.28	3.598	25.89	3.3636
12	24	E	27.77	3.598	30.56	3.3636
16	1	C	25.9	3.598	25.84	3.3636
16	2	C		3.598		3.3636
16	3	C		3.598		3.3636
16	4	C	26.06	3.598	25.69	3.3636
16	5	C	25.25	3.598	25.19	3.3636
16	6	C	27.81	3.598	27.97	3.3636
16	7	C	24.6	3.598	23.8	3.3636
16	8	C	23.73	3.598	24.09	3.3636
16	9	C	24.63	3.598	25.71	3.3636
16	10	C	26.65	3.598	28.7	3.3636
16	11	C	24.19	3.598	24.5	3.3636
16	12	C	26.29	3.598	27.27	3.3636
16	13	E	25.87	3.598	28.9	3.3636
16	14	E	27.91	3.598	30.25	3.3636
16	15	E	24.69	3.598	27.97	3.3636
16	16	E	24.48	3.598	26.33	3.3636
16	17	E	25.63	3.598	25.54	3.3636
16	18	E	23.59	3.598	25.11	3.3636
16	19	E	30.71	3.598	33.88	3.3636
16	20	E	26.76	3.598	28.39	3.3636
16	21	E	28.05	3.598	29.73	3.3636
16	22	E	24.25	3.598	26.84	3.3636
16	23	E	24.71	3.598	26.54	3.3636
16	24	E	22.47	3.598	25.6	3.3636
21	1	C	24.86	3.598	24.93	3.3636
21	2	C		3.598		3.3636
21	3	C		3.598		3.3636
21	4	C	26.82	3.598	28.2	3.3636
21	5	C	24.95	3.598	25.18	3.3636
21	6	C	26.14	3.598	27.17	3.3636
21	7	C	27.3	3.598	26.33	3.3636
21	8	C	27.56	3.598	27.39	3.3636
21	9	C	27.28	3.598	28.02	3.3636
21	10	C	26.66	3.598	29.72	3.3636
21	11	C	25.58	3.598	25.14	3.3636
21	12	C	26.55	3.598	25.56	3.3636
21	13	E	25.52	3.598	29.32	3.3636
21	14	E	25.08	3.598	28.02	3.3636
21	15	E	28.25	3.598	30.77	3.3636
21	16	E	25.54	3.598	26.58	3.3636
21	17	E	26.13	3.598	28.38	3.3636
21	18	E	23.11	3.598	25.11	3.3636
21	19	E	22.57	3.598	24.75	3.3636
21	20	E	24.67	3.598	26.6	3.3636
21	21	E	25.88	3.598	28.18	3.3636
21	22	E		3.598		3.3636
21	23	E	23.73	3.598	25.79	3.3636
21	24	E	24.22	3.598	26.4	3.3636
25	1	C	26.1	3.598	31.01	3.3636
25	2	C		3.598		3.3636
25	3	C		3.598		3.3636
25	4	C	22.88	3.598	22.96	3.3636
25	5	C	27	3.598	34.8	3.3636
25	6	C	23.52	3.598	23.28	3.3636
25	7	C	24.49	3.598	23.75	3.3636
25	8	C	22.93	3.598	22.91	3.3636
25	9	C	23.89	3.598	24.39	3.3636
25	10	C	23.62	3.598	23.82	3.3636
25	11	C	23.49	3.598	22.71	3.3636
25	12	C	24.47	3.598	22.9	3.3636
25	13	E	24.86	3.598	25.69	3.3636
25	14	E	23.05	3.598	24.51	3.3636
25	15	E	23.5	3.598	25.03	3.3636
25	16	E	22	3.598	22.18	3.3636
25	17	E	23.26	3.598	23.26	3.3636
25	18	E	22.61	3.598	23.4	3.3636
25	19	E	24.17	3.598	24.4	3.3636
25	20	E	23.18	3.598	23.91	3.3636
25	21	E	23.15	3.598	25.02	3.3636
25	22	E		3.598		3.3636
25	23	E	21.99	3.598	21.3	3.3636
25	24	E	24.83	3.598	23.69	3.3636

## Sheet: STAT1Data
DPI	ID	TYPE	STAT1	STAT1Cal	Elf	ElfCal
0	1	C	22.7	3.4343	24.5	3.3636
0	2	C		3.4343		3.3636
0	3	C		3.4343		3.3636
0	4	C	22.1	3.4343	23.96	3.3636
0	5	C	25.78	3.4343	25.96	3.3636
0	6	C	24.39	3.4343	25.7	3.3636
0	7	C	24.3	3.4343	24.56	3.3636
0	8	C	26.68	3.4343	27.77	3.3636
0	9	C	22.52	3.4343	22.8	3.3636
0	10	C		3.4343	24.88	3.3636
0	11	C	22.84	3.4343	24.2	3.3636
0	12	C	22.97	3.4343	21.51	3.3636
0	13	E	29.05	3.4343	30.33	3.3636
0	14	E	24.71	3.4343	26.2	3.3636
0	15	E	23.21	3.4343	25.67	3.3636
0	16	E	23.43	3.4343	25.63	3.3636
0	17	E	24.28	3.4343	25.82	3.3636
0	18	E	24.59	3.4343	25.81	3.3636
0	19	E	24.14	3.4343	25.68	3.3636
0	20	E	23.32	3.4343	24.56	3.3636
0	21	E	23.75	3.4343	27.49	3.3636
0	22	E	23.05	3.4343	24.85	3.3636
0	23	E	24.12	3.4343	26.05	3.3636
0	24	E	24.94	3.4343	25.14	3.3636
4	1	C	23.28	3.4343	22.96	3.3636
4	2	C		3.4343		3.3636
4	3	C		3.4343		3.3636
4	4	C	23.26	3.4343	23.79	3.3636
4	5	C	25.65	3.4343	25.06	3.3636
4	6	C	25.52	3.4343	27.72	3.3636
4	7	C	23.44	3.4343	23.46	3.3636
4	8	C	22.56	3.4343	22.32	3.3636
4	9	C	24.45	3.4343	24.34	3.3636
4	10	C	22.93	3.4343		3.3636
4	11	C	23.14	3.4343	21.73	3.3636
4	12	C	25.79	3.4343	26.06	3.3636
4	13	E	24.52	3.4343	25.02	3.3636
4	14	E	24.9	3.4343	26.44	3.3636
4	15	E	23.77	3.4343	24.66	3.3636
4	16	E	24.51	3.4343	24.33	3.3636
4	17	E	22.67	3.4343	24.86	3.3636
4	18	E	23.35	3.4343	24.08	3.3636
4	19	E	24.75	3.4343	26.77	3.3636
4	20	E	23.99	3.4343	25.55	3.3636
4	21	E	25.08	3.4343	26.06	3.3636
4	22	E	23.46	3.4343	24.06	3.3636
4	23	E	24.96	3.4343	26.93	3.3636
4	24	E	25.66	3.4343	25.22	3.3636
8	1	C	24.85	3.4343	25.26	3.3636
8	2	C		3.4343		3.3636
8	3	C		3.4343		3.3636
8	4	C	24.63	3.4343	25.59	3.3636
8	5	C	26.33	3.4343	26.86	3.3636
8	6	C	25.96	3.4343	26.52	3.3636
8	7	C	25.01	3.4343	24.79	3.3636
8	8	C	24.65	3.4343	26.27	3.3636
8	9	C	25.53	3.4343	28.34	3.3636
8	10	C	26.09	3.4343	27.61	3.3636
8	11	C	27.52	3.4343	27.94	3.3636
8	12	C	24.54	3.4343	25.45	3.3636
8	13	E	24.97	3.4343	26.75	3.3636
8	14	E	25.26	3.4343	28.4	3.3636
8	15	E	23.42	3.4343	26.04	3.3636
8	16	E	25	3.4343	28	3.3636
8	17	E		3.4343	24.67	3.3636
8	18	E		3.4343	32.72	3.3636
8	19	E		3.4343	23.34	3.3636
8	20	E		3.4343	24.98	3.3636
8	21	E		3.4343	26.79	3.3636
8	22	E		3.4343		3.3636
8	23	E	21.52	3.4343	23.89	3.3636
8	24	E	22.74	3.4343	24.21	3.3636
12	1	C		3.4343		3.3636
12	2	C		3.4343		3.3636
12	3	C		3.4343		3.3636
12	4	C	27.52	3.4343	27.72	3.3636
12	5	C		3.4343		3.3636
12	6	C		3.4343		3.3636
12	7	C	27.29	3.4343	27.97	3.3636
12	8	C		3.4343		3.3636
12	9	C		3.4343		3.3636
12	10	C	26.87	3.4343	28.71	3.3636
12	11	C	27.92	3.4343	29.26	3.3636
12	12	C		3.4343		3.3636
12	13	E		3.4343		3.3636
12	14	E		3.4343	26.89	3.3636
12	15	E	23.95	3.4343	26.69	3.3636
12	16	E		3.4343	24.56	3.3636
12	17	E	27.73	3.4343	28.58	3.3636
12	18	E		3.4343	21.99	3.3636
12	19	E		3.4343	28.38	3.3636
12	20	E		3.4343	32.27	3.3636
12	21	E		3.4343	25.83	3.3636
12	22	E		3.4343	26.61	3.3636
12	23	E	23.83	3.4343	25.89	3.3636
12	24	E	27.72	3.4343	30.56	3.3636
16	1	C	26.08	3.4343	25.84	3.3636
16	2	C		3.4343		3.3636
16	3	C		3.4343		3.3636
16	4	C	25.74	3.4343	25.69	3.3636
16	5	C	25.21	3.4343	25.19	3.3636
16	6	C	27.95	3.4343	27.97	3.3636
16	7	C	24.81	3.4343	23.8	3.3636
16	8	C	23.09	3.4343	24.09	3.3636
16	9	C	23.76	3.4343	25.71	3.3636
16	10	C	26.93	3.4343	28.7	3.3636
16	11	C	24.44	3.4343	24.5	3.3636
16	12	C	26.26	3.4343	27.27	3.3636
16	13	E	25.14	3.4343	28.9	3.3636
16	14	E	27.61	3.4343	30.25	3.3636
16	15	E		3.4343	27.97	3.3636
16	16	E	23.91	3.4343	26.33	3.3636
16	17	E	24.58	3.4343	25.54	3.3636
16	18	E	22.21	3.4343	25.11	3.3636
16	19	E	30.04	3.4343	33.88	3.3636
16	20	E	26.42	3.4343	28.39	3.3636
16	21	E	27.18	3.4343	29.73	3.3636
16	22	E	23.75	3.4343	26.84	3.3636
16	23	E	24.38	3.4343	26.54	3.3636
16	24	E	22.2	3.4343	25.6	3.3636
21	1	C	25.46	3.4343	24.93	3.3636
21	2	C		3.4343		3.3636
21	3	C		3.4343		3.3636
21	4	C	26.72	3.4343	28.2	3.3636
21	5	C	24.9	3.4343	25.18	3.3636
21	6	C	25.14	3.4343	27.17	3.3636
21	7	C	26.93	3.4343	26.33	3.3636
21	8	C	26.64	3.4343	27.39	3.3636
21	9	C	27.26	3.4343	28.02	3.3636
21	10	C	27.04	3.4343	29.72	3.3636
21	11	C	25.35	3.4343	25.14	3.3636
21	12	C	26.58	3.4343	25.56	3.3636
21	13	E	24.85	3.4343	29.32	3.3636
21	14	E	24.7	3.4343	28.02	3.3636
21	15	E		3.4343	30.77	3.3636
21	16	E	24.04	3.4343	26.58	3.3636
21	17	E	24.96	3.4343	28.38	3.3636
21	18	E	22.65	3.4343	25.11	3.3636
21	19	E	21.55	3.4343	24.75	3.3636
21	20	E	24.16	3.4343	26.6	3.3636
21	21	E	25.19	3.4343	28.18	3.3636
21	22	E		3.4343		3.3636
21	23	E	23.72	3.4343	25.79	3.3636
21	24	E	23.39	3.4343	26.4	3.3636
25	1	C		3.4343	31.01	3.3636
25	2	C		3.4343		3.3636
25	3	C		3.4343		3.3636
25	4	C		3.4343	22.96	3.3636
25	5	C		3.4343	34.8	3.3636
25	6	C		3.4343	23.28	3.3636
25	7	C		3.4343	23.75	3.3636
25	8	C		3.4343	22.91	3.3636
25	9	C		3.4343	24.39	3.3636
25	10	C		3.4343	23.82	3.3636
25	11	C		3.4343	22.71	3.3636
25	12	C		3.4343	22.9	3.3636
25	13	E	24.73	3.4343	25.69	3.3636
25	14	E	22.68	3.4343	24.51	3.3636
25	15	E	23.3	3.4343	25.03	3.3636
25	16	E	21.29	3.4343	22.18	3.3636
25	17	E	21.41	3.4343	23.26	3.3636
25	18	E	22.62	3.4343	23.4	3.3636
25	19	E	24	3.4343	24.4	3.3636
25	20	E	23.07	3.4343	23.91	3.3636
25	21	E	23.06	3.4343	25.02	3.3636
25	22	E		3.4343		3.3636
25	23	E	21.07	3.4343	21.3	3.3636
25	24	E	23.83	3.4343	23.69	3.3636

## Sheet: MxData
Time	Indiv	Type	Mx	MxCal	Elf	ElfCal
0	1	C	27.8	3.3532	24.5	3.3636
0	2	C		3.3532		3.3636
0	3	C		3.3532		3.3636
0	4	C	24.57	3.3532	23.96	3.3636
0	5	C	30.61	3.3532	25.96	3.3636
0	6	C	27.77	3.3532	25.7	3.3636
0	7	C	31.14	3.3532	24.56	3.3636
0	8	C	29.09	3.3532	27.77	3.3636
0	9	C	24.37	3.3532	22.8	3.3636
0	10	C	28.88	3.3532	24.88	3.3636
0	11	C	29.8	3.3532	24.2	3.3636
0	12	C	26.58	3.3532	21.51	3.3636
0	13	E	35.71	3.3532	30.33	3.3636
0	14	E	27.8	3.3532	26.2	3.3636
0	15	E	28.19	3.3532	25.67	3.3636
0	16	E	28.22	3.3532	25.63	3.3636
0	17	E	28.68	3.3532	25.82	3.3636
0	18	E	28.17	3.3532	25.81	3.3636
0	19	E	28.31	3.3532	25.68	3.3636
0	20	E	28.93	3.3532	24.56	3.3636
0	21	E	27.98	3.3532	27.49	3.3636
0	22	E	26.47	3.3532	24.85	3.3636
0	23	E	28.72	3.3532	26.05	3.3636
0	24	E	33.15	3.3532	25.14	3.3636
4	1	C	27.8	3.3532	22.96	3.3636
4	2	C		3.3532		3.3636
4	3	C		3.3532		3.3636
4	4	C	25.96	3.3532	23.79	3.3636
4	5	C	28.63	3.3532	25.06	3.3636
4	6	C	29.7	3.3532	27.72	3.3636
4	7	C	29.49	3.3532	23.46	3.3636
4	8	C	25.48	3.3532	22.32	3.3636
4	9	C	26.95	3.3532	24.34	3.3636
4	10	C		3.3532		3.3636
4	11	C	26.09	3.3532	21.73	3.3636
4	12	C	30.02	3.3532	26.06	3.3636
4	13	E	30.58	3.3532	25.02	3.3636
4	14	E	27.39	3.3532	26.44	3.3636
4	15	E	27.64	3.3532	24.66	3.3636
4	16	E	28.09	3.3532	24.33	3.3636
4	17	E	27.19	3.3532	24.86	3.3636
4	18	E	26.73	3.3532	24.08	3.3636
4	19	E	28.61	3.3532	26.77	3.3636
4	20	E	28.98	3.3532	25.55	3.3636
4	21	E	28.75	3.3532	26.06	3.3636
4	22	E	25.99	3.3532	24.06	3.3636
4	23	E	28.71	3.3532	26.93	3.3636
4	24	E	32.56	3.3532	25.22	3.3636
8	1	C	29.18	3.3532	25.26	3.3636
8	2	C		3.3532		3.3636
8	3	C		3.3532		3.3636
8	4	C	27.52	3.3532	25.59	3.3636
8	5	C	33.41	3.3532	26.86	3.3636
8	6	C	29.5	3.3532	26.52	3.3636
8	7	C	32.17	3.3532	24.79	3.3636
8	8	C	27.54	3.3532	26.27	3.3636
8	9	C	28.83	3.3532	28.34	3.3636
8	10	C	31.28	3.3532	27.61	3.3636
8	11	C	33.77	3.3532	27.94	3.3636
8	12	C	29.72	3.3532	25.45	3.3636
8	13	E	27.04	3.3532	26.75	3.3636
8	14	E	26.22	3.3532	28.4	3.3636
8	15	E	24.69	3.3532	26.04	3.3636
8	16	E	26.35	3.3532	28	3.3636
8	17	E	25.01	3.3532	24.67	3.3636
8	18	E	30.11	3.3532	32.72	3.3636
8	19	E	22.51	3.3532	23.34	3.3636
8	20	E	22.5	3.3532	24.98	3.3636
8	21	E	24.95	3.3532	26.79	3.3636
8	22	E	24.18	3.3532		3.3636
8	23	E	23.05	3.3532	23.89	3.3636
8	24	E	25.65	3.3532	24.21	3.3636
12	1	C	24.3	3.3532		3.3636
12	2	C		3.3532		3.3636
12	3	C		3.3532		3.3636
12	4	C	30.57	3.3532	27.72	3.3636
12	5	C	38.73	3.3532		3.3636
12	6	C	32.31	3.3532		3.3636
12	7	C	33.91	3.3532	27.97	3.3636
12	8	C	31.91	3.3532		3.3636
12	9	C	28.33	3.3532		3.3636
12	10	C	33.89	3.3532	28.71	3.3636
12	11	C	34.75	3.3532	29.26	3.3636
12	12	C	36.85	3.3532		3.3636
12	13	E	23.15	3.3532		3.3636
12	14	E	24.88	3.3532	26.89	3.3636
12	15	E	25.56	3.3532	26.69	3.3636
12	16	E	23.84	3.3532	24.56	3.3636
12	17	E	24.49	3.3532	28.58	3.3636
12	18	E	22.06	3.3532	21.99	3.3636
12	19	E		3.3532	28.38	3.3636
12	20	E	27.27	3.3532	32.27	3.3636
12	21	E	24.27	3.3532	25.83	3.3636
12	22	E	24.78	3.3532	26.61	3.3636
12	23	E	24.56	3.3532	25.89	3.3636
12	24	E	30.9	3.3532	30.56	3.3636
16	1	C	30.69	3.3532	25.84	3.3636
16	2	C		3.3532		3.3636
16	3	C		3.3532		3.3636
16	4	C	29.1	3.3532	25.69	3.3636
16	5	C	31.55	3.3532	25.19	3.3636
16	6	C	32.54	3.3532	27.97	3.3636
16	7	C	30.32	3.3532	23.8	3.3636
16	8	C	27.18	3.3532	24.09	3.3636
16	9	C	27.79	3.3532	25.71	3.3636
16	10	C	32.22	3.3532	28.7	3.3636
16	11	C	28.59	3.3532	24.5	3.3636
16	12	C	33.43	3.3532	27.27	3.3636
16	13	E	26.92	3.3532	28.9	3.3636
16	14	E	28.11	3.3532	30.25	3.3636
16	15	E	26.69	3.3532	27.97	3.3636
16	16	E	25.37	3.3532	26.33	3.3636
16	17	E	25.27	3.3532	25.54	3.3636
16	18	E	23.23	3.3532	25.11	3.3636
16	19	E	31.1	3.3532	33.88	3.3636
16	20	E	27.57	3.3532	28.39	3.3636
16	21	E	27.67	3.3532	29.73	3.3636
16	22	E	24.73	3.3532	26.84	3.3636
16	23	E	25.18	3.3532	26.54	3.3636
16	24	E	24.4	3.3532	25.6	3.3636
21	1	C	30.33	3.3532	24.93	3.3636
21	2	C		3.3532		3.3636
21	3	C		3.3532		3.3636
21	4	C	30.38	3.3532	28.2	3.3636
21	5	C	33.09	3.3532	25.18	3.3636
21	6	C	31.62	3.3532	27.17	3.3636
21	7	C	33.97	3.3532	26.33	3.3636
21	8	C	30.56	3.3532	27.39	3.3636
21	9	C	31.16	3.3532	28.02	3.3636
21	10	C	33.21	3.3532	29.72	3.3636
21	11	C	29.52	3.3532	25.14	3.3636
21	12	C	31.96	3.3532	25.56	3.3636
21	13	E	26.39	3.3532	29.32	3.3636
21	14	E	25.08	3.3532	28.02	3.3636
21	15	E	27.78	3.3532	30.77	3.3636
21	16	E	24.91	3.3532	26.58	3.3636
21	17	E	25.37	3.3532	28.38	3.3636
21	18	E	23.2	3.3532	25.11	3.3636
21	19	E	22.57	3.3532	24.75	3.3636
21	20	E	25.39	3.3532	26.6	3.3636
21	21	E	25.49	3.3532	28.18	3.3636
21	22	E		3.3532		3.3636
21	23	E	24.3	3.3532	25.79	3.3636
21	24	E	25.52	3.3532	26.4	3.3636
25	1	C	31.54	3.3532	31.01	3.3636
25	2	C		3.3532		3.3636
25	3	C		3.3532		3.3636
25	4	C	26.29	3.3532	22.96	3.3636
25	5	C	36	3.3532	34.8	3.3636
25	6	C	27.83	3.3532	23.28	3.3636
25	7	C	29.53	3.3532	23.75	3.3636
25	8	C	26.76	3.3532	22.91	3.3636
25	9	C	27.47	3.3532	24.39	3.3636
25	10	C	28.51	3.3532	23.82	3.3636
25	11	C	28.59	3.3532	22.71	3.3636
25	12	C	29.33	3.3532	22.9	3.3636
25	13	E	25.03	3.3532	25.69	3.3636
25	14	E	22.58	3.3532	24.51	3.3636
25	15	E	23.01	3.3532	25.03	3.3636
25	16	E	22.04	3.3532	22.18	3.3636
25	17	E	22.67	3.3532	23.26	3.3636
25	18	E	22.52	3.3532	23.4	3.3636
25	19	E	24.57	3.3532	24.4	3.3636
25	20	E	23.69	3.3532	23.91	3.3636
25	21	E	23.39	3.3532	25.02	3.3636
25	22	E		3.3532		3.3636
25	23	E	21.54	3.3532	21.3	3.3636
25	24	E	25.03	3.3532	23.69	3.3636

## Sheet: ISAVData
Time	Inidiv	Type	ISAV	ISAVCal	Elf	ElfCal
0	1	C		3.3977	24.5	3.3636
0	2	C		3.3977		3.3636
0	3	C		3.3977		3.3636
0	4	C		3.3977	23.96	3.3636
0	5	C		3.3977	25.96	3.3636
0	6	C		3.3977	25.7	3.3636
0	7	C		3.3977	24.56	3.3636
0	8	C		3.3977	27.77	3.3636
0	9	C		3.3977	22.8	3.3636
0	10	C		3.3977	24.88	3.3636
0	11	C		3.3977	24.2	3.3636
0	12	C		3.3977	21.51	3.3636
0	13	E		3.3977	30.33	3.3636
0	14	E		3.3977	26.2	3.3636
0	15	E		3.3977	25.67	3.3636
0	16	E		3.3977	25.63	3.3636
0	17	E		3.3977	25.82	3.3636
0	18	E		3.3977	25.81	3.3636
0	19	E		3.3977	25.68	3.3636
0	20	E		3.3977	24.56	3.3636
0	21	E		3.3977	27.49	3.3636
0	22	E		3.3977	24.85	3.3636
0	23	E		3.3977	26.05	3.3636
0	24	E		3.3977	25.14	3.3636
4	1	C		3.3977	22.96	3.3636
4	2	C		3.3977		3.3636
4	3	C		3.3977		3.3636
4	4	C		3.3977	23.79	3.3636
4	5	C		3.3977	25.06	3.3636
4	6	C		3.3977	27.72	3.3636
4	7	C		3.3977	23.46	3.3636
4	8	C		3.3977	22.32	3.3636
4	9	C		3.3977	24.34	3.3636
4	10	C		3.3977		3.3636
4	11	C		3.3977	21.73	3.3636
4	12	C		3.3977	26.06	3.3636
4	13	E	35.02	3.3977	25.02	3.3636
4	14	E	38.31	3.3977	26.44	3.3636
4	15	E	34.53	3.3977	24.66	3.3636
4	16	E	36.18	3.3977	24.33	3.3636
4	17	E	35.53	3.3977	24.86	3.3636
4	18	E	35.14	3.3977	24.08	3.3636
4	19	E	35.57	3.3977	26.77	3.3636
4	20	E	37.35	3.3977	25.55	3.3636
4	21	E	38.33	3.3977	26.06	3.3636
4	22	E	34.92	3.3977	24.06	3.3636
4	23	E	36.92	3.3977	26.93	3.3636
4	24	E	35.54	3.3977	25.22	3.3636
8	1	C		3.3977	25.26	3.3636
8	2	C		3.3977		3.3636
8	3	C		3.3977		3.3636
8	4	C		3.3977	25.59	3.3636
8	5	C		3.3977	26.86	3.3636
8	6	C		3.3977	26.52	3.3636
8	7	C		3.3977	24.79	3.3636
8	8	C		3.3977	26.27	3.3636
8	9	C		3.3977	28.34	3.3636
8	10	C		3.3977	27.61	3.3636
8	11	C		3.3977	27.94	3.3636
8	12	C		3.3977	25.45	3.3636
8	13	E	31.39	3.3977	26.75	3.3636
8	14	E	32.02	3.3977	28.4	3.3636
8	15	E	28.6	3.3977	26.04	3.3636
8	16	E	31.95	3.3977	28	3.3636
8	17	E		3.3977	24.67	3.3636
8	18	E		3.3977	32.72	3.3636
8	19	E		3.3977	23.34	3.3636
8	20	E		3.3977	24.98	3.3636
8	21	E		3.3977	26.79	3.3636
8	22	E		3.3977		3.3636
8	23	E	28.37	3.3977	23.89	3.3636
8	24	E	27.92	3.3977	24.21	3.3636
12	1	C		3.3977		3.3636
12	2	C		3.3977		3.3636
12	3	C		3.3977		3.3636
12	4	C		3.3977	27.72	3.3636
12	5	C		3.3977		3.3636
12	6	C		3.3977		3.3636
12	7	C		3.3977	27.97	3.3636
12	8	C		3.3977		3.3636
12	9	C		3.3977		3.3636
12	10	C		3.3977	28.71	3.3636
12	11	C		3.3977	29.26	3.3636
12	12	C		3.3977		3.3636
12	13	E		3.3977		3.3636
12	14	E		3.3977	26.89	3.3636
12	15	E	26.28	3.3977	26.69	3.3636
12	16	E		3.3977	24.56	3.3636
12	17	E		3.3977	28.58	3.3636
12	18	E		3.3977	21.99	3.3636
12	19	E		3.3977	28.38	3.3636
12	20	E		3.3977	32.27	3.3636
12	21	E		3.3977	25.83	3.3636
12	22	E		3.3977	26.61	3.3636
12	23	E	26.69	3.3977	25.89	3.3636
12	24	E	29.76	3.3977	30.56	3.3636
16	1	C		3.3977	25.84	3.3636
16	2	C		3.3977		3.3636
16	3	C		3.3977		3.3636
16	4	C		3.3977	25.69	3.3636
16	5	C		3.3977	25.19	3.3636
16	6	C		3.3977	27.97	3.3636
16	7	C		3.3977	23.8	3.3636
16	8	C		3.3977	24.09	3.3636
16	9	C		3.3977	25.71	3.3636
16	10	C		3.3977	28.7	3.3636
16	11	C		3.3977	24.5	3.3636
16	12	C		3.3977	27.27	3.3636
16	13	E	25.56	3.3977	28.9	3.3636
16	14	E	27.97	3.3977	30.25	3.3636
16	15	E	24.98	3.3977	27.97	3.3636
16	16	E	24.77	3.3977	26.33	3.3636
16	17	E	25.28	3.3977	25.54	3.3636
16	18	E	23.05	3.3977	25.11	3.3636
16	19	E	29.54	3.3977	33.88	3.3636
16	20	E	26.78	3.3977	28.39	3.3636
16	21	E	29.2	3.3977	29.73	3.3636
16	22	E	23.62	3.3977	26.84	3.3636
16	23	E	24.81	3.3977	26.54	3.3636
16	24	E	21.89	3.3977	25.6	3.3636
21	1	C		3.3977	24.93	3.3636
21	2	C		3.3977		3.3636
21	3	C		3.3977		3.3636
21	4	C		3.3977	28.2	3.3636
21	5	C		3.3977	25.18	3.3636
21	6	C		3.3977	27.17	3.3636
21	7	C		3.3977	26.33	3.3636
21	8	C		3.3977	27.39	3.3636
21	9	C		3.3977	28.02	3.3636
21	10	C		3.3977	29.72	3.3636
21	11	C		3.3977	25.14	3.3636
21	12	C		3.3977	25.56	3.3636
21	13	E	24.93	3.3977	29.32	3.3636
21	14	E	25.07	3.3977	28.02	3.3636
21	15	E	25.62	3.3977	30.77	3.3636
21	16	E	23.84	3.3977	26.58	3.3636
21	17	E	25.06	3.3977	28.38	3.3636
21	18	E	22.61	3.3977	25.11	3.3636
21	19	E	23.01	3.3977	24.75	3.3636
21	20	E		3.3977	26.6	3.3636
21	21	E		3.3977	28.18	3.3636
21	22	E		3.3977		3.3636
21	23	E		3.3977	25.79	3.3636
21	24	E		3.3977	26.4	3.3636
25	1	C		3.3977	31.01	3.3636
25	2	C		3.3977		3.3636
25	3	C		3.3977		3.3636
25	4	C		3.3977	22.96	3.3636
25	5	C		3.3977	34.8	3.3636
25	6	C		3.3977	23.28	3.3636
25	7	C		3.3977	23.75	3.3636
25	8	C		3.3977	22.91	3.3636
25	9	C		3.3977	24.39	3.3636
25	10	C		3.3977	23.82	3.3636
25	11	C		3.3977	22.71	3.3636
25	12	C		3.3977	22.9	3.3636
25	13	E	23.61	3.3977	25.69	3.3636
25	14	E	22.3	3.3977	24.51	3.3636
25	15	E	20.21	3.3977	25.03	3.3636
25	16	E	20.88	3.3977	22.18	3.3636
25	17	E	22.29	3.3977	23.26	3.3636
25	18	E	22.46	3.3977	23.4	3.3636
25	19	E		3.3977	24.4	3.3636
25	20	E	22.8	3.3977	23.91	3.3636
25	21	E	23.96	3.3977	25.02	3.3636
25	22	E		3.3977		3.3636
25	23	E	19.9	3.3977	21.3	3.3636
25	24	E		3.3977	23.69	3.3636

## Sheet: IL12Data
time	indiv	group	markCp	markCal	ElfCp	ElfCal
0	1	C	17.82	3.06	22.04	3.36
0	2	C	18.86	3.06	24.65	3.36
0	3	C	20.8	3.06	21.47	3.36
0	4	C	19.91	3.06	21.36	3.36
0	5	C	17.99	3.06	23.66	3.36
0	6	C	18.92	3.06	23.17	3.36
0	7	C	18.65	3.06	22.91	3.36
0	8	C	18.75	3.06	24.8	3.36
0	9	C	18.15	3.06	21.3	3.36
0	11	C	17.76	3.06	21.87	3.36
0	12	C	17.98	3.06	21.39	3.36
0	13	E	20.77	3.06	26.99	3.36
0	14	E	20.85	3.06	24.53	3.36
0	15	E	18.48	3.06	23.4	3.36
0	16	E	18.3	3.06	23.14	3.36
0	17	E	17.51	3.06	23.51	3.36
0	18	E	18.7	3.06	23.97	3.36
0	19	E	18.95	3.06	23.55	3.36
0	20	E	18.49	3.06	22.74	3.36
0	21	E	18.18	3.06	24.21	3.36
0	23	E	18.34	3.06	23.83	3.36
0	22	E	17.23	3.06	22.91	3.36
0	24	E	18.55	3.06	23.13	3.36
4	1	C	21.12	3.06	22.31	3.36
4	2	C	19.7	3.06	23.82	3.36
4	3	C	19.3	3.06	24.3	3.36
4	4	C	20.92	3.06	23.16	3.36
4	5	C	18.49	3.06	23.38	3.36
4	6	C	17.98	3.06	24.47	3.36
4	7	C	19.02	3.06	22.3	3.36
4	8	C	18.88	3.06		3.36
4	9	C	18.65	3.06	21.05	3.36
4	10	C	19.86	3.06	23.76	3.36
4	11	C	19.61	3.06	21.76	3.36
4	12	C	18.85	3.06	23.77	3.36
4	13	E	20.65	3.06	23.57	3.36
4	14	E	19.46	3.06	24.53	3.36
4	15	E	19.2	3.06	23.3	3.36
4	16	E	19.67	3.06	23.61	3.36
4	17	E	22.11	3.06	24.32	3.36
4	18	E	18.44	3.06	22.74	3.36
4	19	E	20.17	3.06	24.81	3.36
4	20	E	22.64	3.06	24.36	3.36
4	21	E	18.34	3.06	23.83	3.36
4	22	E	18.26	3.06	22.71	3.36
4	23	E	19.18	3.06	24.87	3.36
4	24	E	18.13	3.06	23.29	3.36
8	1	C	21.05	3.06	23.85	3.36
8	2	C	19.24	3.06	25	3.36
8	3	C	20.57	3.06		3.36
8	4	C	19	3.06	23.88	3.36
8	5	C	18.64	3.06	24.53	3.36
8	6	C	18.47	3.06	25.06	3.36
8	7	C	18.28	3.06	23.37	3.36
8	8	C	20.5	3.06	24.62	3.36
8	9	C	18.05	3.06	24.76	3.36
8	10	C	18.14	3.06	25.26	3.36
8	11	C	18.03	3.06	25.14	3.36
8	12	C	18.04	3.06	23.36	3.36
8	13	E	18.67	3.06	24.4	3.36
8	14	E	20.64	3.06	26.12	3.36
8	15	E	19.77	3.06	24.24	3.36
8	16	E	20.02	3.06	25.45	3.36
8	17	E	20.16	3.06	27.56	3.36
8	18	E	26.51	3.06	30.77	3.36
8	19	E	17.98	3.06	24.09	3.36
8	20	E	18.22	3.06	25.18	3.36
8	21	E	20.32	3.06	24.64	3.36
8	22	E	21.25	3.06	23.78	3.36
8	23	E	21.41	3.06	22.97	3.36
8	24	E	19.73	3.06	22.62	3.36
12	1	C	23.09	3.06		3.36
12	2	C	20.78	3.06	26.75	3.36
12	3	C	20.63	3.06	23.99	3.36
12	4	C	19	3.06	25.84	3.36
12	5	C	22.94	3.06	29.37	3.36
12	6	C	20.49	3.06	27.7	3.36
12	7	C	24.64	3.06	26.35	3.36
12	8	C	19.51	3.06		3.36
12	9	C	19.91	3.06	25.56	3.36
12	10	C	17.82	3.06	25.94	3.36
12	11	C	18.86	3.06	26.32	3.36
12	12	C	20.8	3.06	28.46	3.36
12	13	E	19.91	3.06	25.3	3.36
12	14	E	17.99	3.06	25.95	3.36
12	15	E	18.92	3.06	24.77	3.36
12	16	E	18.65	3.06	24.26	3.36
12	17	E	18.75	3.06	25.67	3.36
12	18	E	18.15	3.06	24.23	3.36
12	19	E	17.76	3.06	26.84	3.36
12	20	E	17.98	3.06	25.71	3.36
12	21	E	20.77	3.06	24.99	3.36
12	22	E	20.85	3.06	24.34	3.36
12	23	E	18.48	3.06	23.93	3.36
12	24	E	18.3	3.06	28.35	3.36
16	1	C	17.51	3.06	24.54	3.36
16	2	C	18.7	3.06	24.68	3.36
16	3	C	18.95	3.06	22.59	3.36
16	4	C	18.49	3.06	24.75	3.36
16	5	C	18.18	3.06	24.13	3.36
16	6	C	18.34	3.06	26.38	3.36
16	7	C	17.23	3.06	22.94	3.36
16	8	C	18.55	3.06	23.13	3.36
16	9	C	21.12	3.06	24.8	3.36
16	10	C	19.7	3.06	26.22	3.36
16	11	C	19.3	3.06	22.87	3.36
16	12	C	20.92	3.06	25.48	3.36
16	13	E		3.06	26.18	3.36
16	14	E	17.98	3.06	28.04	3.36
16	15	E	19.02	3.06	25.64	3.36
16	16	E	18.88	3.06	25.06	3.36
16	17	E	18.65	3.06	24.39	3.36
16	18	E	19.86	3.06	23.96	3.36
16	19	E		3.06	32.6	3.36
16	20	E	18.85	3.06	26.21	3.36
16	21	E	20.65	3.06	27.01	3.36
16	22	E	19.46	3.06	24.79	3.36
16	23	E	19.2	3.06	24.92	3.36
16	24	E	19.67	3.06	24.02	3.36
21	1	C	22.11	3.06	23.72	3.36
21	4	C	18.44	3.06	25.17	3.36
21	5	C	20.17	3.06	23.5	3.36
21	6	C	22.64	3.06	24.7	3.36
21	7	C	18.34	3.06	25.24	3.36
21	8	C	18.26	3.06	26.04	3.36
21	9	C	19.18	3.06	25.42	3.36
21	10	C	18.13	3.06	26.74	3.36
21	11	C	21.05	3.06	23.45	3.36
21	12	C	19.24	3.06	24.73	3.36
21	13	E	20.57	3.06	26.09	3.36
21	14	E	19	3.06	25.82	3.36
21	15	E	18.64	3.06	29.01	3.36
21	16	E	18.47	3.06	24.3	3.36
21	17	E	18.28	3.06	25.05	3.36
21	18	E	20.5	3.06	23.79	3.36
21	19	E	18.05	3.06	23.72	3.36
21	20	E	18.14	3.06	24.93	3.36
21	21	E	18.03	3.06	26.85	3.36
21	23	E	18.04	3.06	24.03	3.36
21	24	E	18.67	3.06	24.97	3.36
25	4	C	20.64	3.06	22.61	3.36
25	5	C	19.77	3.06	25.33	3.36
25	6	C	20.02	3.06	23.16	3.36
25	7	C	20.16	3.06	22.95	3.36
25	8	C	26.51	3.06	22.16	3.36
25	9	C	17.98	3.06	22.94	3.36
25	10	C	18.22	3.06	23.27	3.36
25	11	C	20.32	3.06	21.74	3.36
25	12	C	21.25	3.06	22.25	3.36
25	13	E	21.41	3.06	23.8	3.36
25	14	E	19.73	3.06	23.76	3.36
25	15	E	23.09	3.06	23.78	3.36
25	16	E	20.78	3.06	21.16	3.36
25	17	E	20.63	3.06	22.36	3.36
25	18	E	19	3.06	22.33	3.36
25	19	E	22.94	3.06	23.32	3.36
25	20	E	20.49	3.06	22.67	3.36
25	21	E	24.64	3.06	23.6	3.36
25	23	E	19.51	3.06	21.76	3.36
25	24	E	19.91	3.06	22.51	3.36

## Sheet: IL10Data
Time	Indiv	TYPE	IL10	IL10Cal	Elf	ElfCal
0	1	C		3.44	22.04	3.36
0	2	C		3.44	24.65	3.36
0	3	C		3.44	21.47	3.36
0	4	C		3.44	21.36	3.36
0	5	C		3.44	23.66	3.36
0	6	C		3.44	23.17	3.36
0	7	C		3.44	22.91	3.36
0	8	C		3.44	24.8	3.36
0	9	C		3.44	21.3	3.36
0	11	C		3.44	21.87	3.36
0	12	C		3.44	21.39	3.36
0	13	E		3.44	26.99	3.36
0	14	E		3.44	24.53	3.36
0	15	E		3.44	23.4	3.36
0	16	E		3.44	23.14	3.36
0	17	E		3.44	23.51	3.36
0	18	E		3.44	23.97	3.36
0	19	E		3.44	23.55	3.36
0	20	E		3.44	22.74	3.36
0	21	E		3.44	24.21	3.36
0	23	E		3.44	23.83	3.36
0	22	E		3.44	22.91	3.36
0	24	E		3.44	23.13	3.36
4	1	C		3.44	22.31	3.36
4	2	C		3.44	23.82	3.36
4	3	C		3.44	24.3	3.36
4	4	C		3.44	23.16	3.36
4	5	C		3.44	23.38	3.36
4	6	C		3.44	24.47	3.36
4	7	C		3.44	22.3	3.36
4	8	C		3.44		3.36
4	9	C		3.44	21.05	3.36
4	10	C		3.44	23.76	3.36
4	11	C		3.44	21.76	3.36
4	12	C		3.44	23.77	3.36
4	13	E		3.44	23.57	3.36
4	14	E		3.44	24.53	3.36
4	15	E		3.44	23.3	3.36
4	16	E		3.44	23.61	3.36
4	17	E		3.44	24.32	3.36
4	18	E		3.44	22.74	3.36
4	19	E		3.44	24.81	3.36
4	20	E		3.44	24.36	3.36
4	21	E		3.44	23.83	3.36
4	22	E		3.44	22.71	3.36
4	23	E		3.44	24.87	3.36
4	24	E		3.44	23.29	3.36
8	1	C		3.44	23.85	3.36
8	2	C		3.44	25	3.36
8	3	C		3.44		3.36
8	4	C		3.44	23.88	3.36
8	5	C		3.44	24.53	3.36
8	6	C		3.44	25.06	3.36
8	7	C		3.44	23.37	3.36
8	8	C		3.44	24.62	3.36
8	9	C		3.44	24.76	3.36
8	10	C		3.44	25.26	3.36
8	11	C		3.44	25.14	3.36
8	12	C		3.44	23.36	3.36
8	13	E		3.44	24.4	3.36
8	14	E		3.44	26.12	3.36
8	15	E		3.44	24.24	3.36
8	16	E		3.44	25.45	3.36
8	17	E		3.44	27.56	3.36
8	18	E		3.44	30.77	3.36
8	19	E		3.44	24.09	3.36
8	20	E		3.44	25.18	3.36
8	21	E		3.44	24.64	3.36
8	22	E		3.44	23.78	3.36
8	23	E		3.44	22.97	3.36
8	24	E		3.44	22.62	3.36
12	1	C		3.44		3.36
12	2	C		3.44	26.75	3.36
12	3	C		3.44	23.99	3.36
12	4	C		3.44	25.84	3.36
12	5	C		3.44	29.37	3.36
12	6	C		3.44	27.7	3.36
12	7	C		3.44	26.35	3.36
12	8	C		3.44		3.36
12	9	C		3.44	25.56	3.36
12	10	C		3.44	25.94	3.36
12	11	C		3.44	26.32	3.36
12	12	C		3.44	28.46	3.36
12	13	E		3.44	25.3	3.36
12	14	E		3.44	25.95	3.36
12	15	E		3.44	24.77	3.36
12	16	E		3.44	24.26	3.36
12	17	E		3.44	25.67	3.36
12	18	E		3.44	24.23	3.36
12	19	E		3.44	26.84	3.36
12	20	E		3.44	25.71	3.36
12	21	E		3.44	24.99	3.36
12	22	E		3.44	24.34	3.36
12	23	E		3.44	23.93	3.36
12	24	E		3.44	28.35	3.36
16	1	C		3.44	24.54	3.36
16	2	C		3.44	24.68	3.36
16	3	C		3.44	22.59	3.36
16	4	C		3.44	24.75	3.36
16	5	C		3.44	24.13	3.36
16	6	C		3.44	26.38	3.36
16	7	C		3.44	22.94	3.36
16	8	C		3.44	23.13	3.36
16	9	C		3.44	24.8	3.36
16	10	C		3.44	26.22	3.36
16	11	C		3.44	22.87	3.36
16	12	C		3.44	25.48	3.36
16	13	E		3.44	26.18	3.36
16	14	E		3.44	28.04	3.36
16	15	E		3.44	25.64	3.36
16	16	E		3.44	25.06	3.36
16	17	E		3.44	24.39	3.36
16	18	E		3.44	23.96	3.36
16	19	E		3.44	32.6	3.36
16	20	E		3.44	26.21	3.36
16	21	E		3.44	27.01	3.36
16	22	E		3.44	24.79	3.36
16	23	E		3.44	24.92	3.36
16	24	E	26.33	3.44	24.02	3.36
21	1	C		3.44	23.72	3.36
21	4	C		3.44	25.17	3.36
21	5	C		3.44	23.5	3.36
21	6	C		3.44	24.7	3.36
21	7	C		3.44	25.24	3.36
21	8	C		3.44	26.04	3.36
21	9	C		3.44	25.42	3.36
21	10	C		3.44	26.74	3.36
21	11	C		3.44	23.45	3.36
21	12	C		3.44	24.73	3.36
21	13	E		3.44	26.09	3.36
21	14	E		3.44	25.82	3.36
21	15	E		3.44	29.01	3.36
21	16	E		3.44	24.3	3.36
21	17	E		3.44	25.05	3.36
21	18	E		3.44	23.79	3.36
21	19	E	31.04	3.44	23.72	3.36
21	20	E		3.44	24.93	3.36
21	21	E		3.44	26.85	3.36
21	23	E		3.44	24.03	3.36
21	24	E		3.44	24.97	3.36
25	4	C		3.44	22.61	3.36
25	5	C		3.44	25.33	3.36
25	6	C		3.44	23.16	3.36
25	7	C		3.44	22.95	3.36
25	8	C		3.44	22.16	3.36
25	9	C		3.44	22.94	3.36
25	10	C		3.44	23.27	3.36
25	11	C		3.44	21.74	3.36
25	12	C		3.44	22.25	3.36
25	13	E	34.3	3.44	23.8	3.36
25	14	E	29.83	3.44	23.76	3.36
25	15	E		3.44	23.78	3.36
25	16	E	29.89	3.44	21.16	3.36
25	17	E	29.59	3.44	22.36	3.36
25	18	E	30.61	3.44	22.33	3.36
25	19	E	26.22	3.44	23.32	3.36
25	20	E		3.44	22.67	3.36
25	21	E		3.44	23.6	3.36
25	23	E	30.43	3.44	21.76	3.36
25	24	E	30.62	3.44	22.51	3.36

## Sheet: IL8Data
time	indiv	group	markCp	markCal	ElfCp	ElfCal
0	1	C	14.84	3.06	22.04	3.36
0	2	C	15.89	3.06	24.65	3.36
0	3	C	17.64	3.06	21.47	3.36
0	4	C	16.73	3.06	21.36	3.36
0	5	C	15.83	3.06	23.66	3.36
0	6	C	15.58	3.06	23.17	3.36
0	7	C	15.61	3.06	22.91	3.36
0	8	C	16.16	3.06	24.8	3.36
0	9	C	16.11	3.06	21.3	3.36
0	11	C	15.32	3.06	21.87	3.36
0	12	C	15.63	3.06	21.39	3.36
0	13	E	17.73	3.06	26.99	3.36
0	14	E	18.11	3.06	24.53	3.36
0	15	E	15.76	3.06	23.4	3.36
0	16	E	15.38	3.06	23.14	3.36
0	17	E	14.8	3.06	23.51	3.36
0	18	E	15.94	3.06	23.97	3.36
0	19	E	16.5	3.06	23.55	3.36
0	20	E	15.96	3.06	22.74	3.36
0	21	E	15.57	3.06	24.21	3.36
0	23	E	15.79	3.06	23.83	3.36
0	22	E	14.54	3.06	22.91	3.36
0	24	E	15.98	3.06	23.13	3.36
4	1	C	18.03	3.06	22.31	3.36
4	2	C	17.06	3.06	23.82	3.36
4	3	C	16.67	3.06	24.3	3.36
4	4	C	17.74	3.06	23.16	3.36
4	5	C	16.01	3.06	23.38	3.36
4	6	C	15.81	3.06	24.47	3.36
4	7	C	16.72	3.06	22.3	3.36
4	8	C	17.05	3.06		3.36
4	9	C	16.34	3.06	21.05	3.36
4	10	C	17.01	3.06	23.76	3.36
4	11	C	17.59	3.06	21.76	3.36
4	12	C	16.14	3.06	23.77	3.36
4	13	E	17.91	3.06	23.57	3.36
4	14	E	16.99	3.06	24.53	3.36
4	15	E	16.83	3.06	23.3	3.36
4	16	E	17.43	3.06	23.61	3.36
4	17	E	20.19	3.06	24.32	3.36
4	18	E	15.51	3.06	22.74	3.36
4	19	E	17.72	3.06	24.81	3.36
4	20	E	19.5	3.06	24.36	3.36
4	21	E	15.33	3.06	23.83	3.36
4	22	E	15.5	3.06	22.71	3.36
4	23	E	16.34	3.06	24.87	3.36
4	24	E	15.47	3.06	23.29	3.36
8	1	C	17.44	3.06	23.85	3.36
8	2	C	16.56	3.06	25	3.36
8	3	C	17.42	3.06		3.36
8	4	C	16.27	3.06	23.88	3.36
8	5	C	15.61	3.06	24.53	3.36
8	6	C	15.55	3.06	25.06	3.36
8	7	C	15.98	3.06	23.37	3.36
8	8	C	18.12	3.06	24.62	3.36
8	9	C	15.79	3.06	24.76	3.36
8	10	C	15.46	3.06	25.26	3.36
8	11	C	15.64	3.06	25.14	3.36
8	12	C	15.17	3.06	23.36	3.36
8	13	E	15.63	3.06	24.4	3.36
8	14	E	18.23	3.06	26.12	3.36
8	15	E	17.14	3.06	24.24	3.36
8	16	E	16.74	3.06	25.45	3.36
8	17	E	17.31	3.06	27.56	3.36
8	18	E	24.28	3.06	30.77	3.36
8	19	E	16.49	3.06	24.09	3.36
8	20	E	15.67	3.06	25.18	3.36
8	21	E	17.12	3.06	24.64	3.36
8	22	E	18.14	3.06	23.78	3.36
8	23	E	18.5	3.06	22.97	3.36
8	24	E	16.86	3.06	22.62	3.36
12	1	C	19.69	3.06		3.36
12	2	C	18.09	3.06	26.75	3.36
12	3	C	18.35	3.06	23.99	3.36
12	4	C	16.87	3.06	25.84	3.36
12	5	C	20.09	3.06	29.37	3.36
12	6	C	17.53	3.06	27.7	3.36
12	7	C	21.7	3.06	26.35	3.36
12	8	C	17.61	3.06		3.36
12	9	C	18.49	3.06	25.56	3.36
12	10	C	17.51	3.06	25.94	3.36
12	11	C	17.69	3.06	26.32	3.36
12	12	C	18.52	3.06	28.46	3.36
12	13	E	15.36	3.06	25.3	3.36
12	14	E	17.73	3.06	25.95	3.36
12	15	E	17.14	3.06	24.77	3.36
12	16	E	17.67	3.06	24.26	3.36
12	17	E	17.87	3.06	25.67	3.36
12	18	E	15.98	3.06	24.23	3.36
12	19	E	19.79	3.06	26.84	3.36
12	20	E	21.14	3.06	25.71	3.36
12	21	E	17.54	3.06	24.99	3.36
12	22	E	17.66	3.06	24.34	3.36
12	23	E	16.47	3.06	23.93	3.36
12	24	E	21.48	3.06	28.35	3.36
16	1	C	16.6	3.06	24.54	3.36
16	2	C	18.96	3.06	24.68	3.36
16	3	C	17.49	3.06	22.59	3.36
16	4	C	19.08	3.06	24.75	3.36
16	5	C	18.47	3.06	24.13	3.36
16	6	C	18.06	3.06	26.38	3.36
16	7	C	16.77	3.06	22.94	3.36
16	8	C	19.46	3.06	23.13	3.36
16	9	C	19.07	3.06	24.8	3.36
16	10	C	17.93	3.06	26.22	3.36
16	11	C	16.3	3.06	22.87	3.36
16	12	C	17.95	3.06	25.48	3.36
16	13	E	17.22	3.06	26.18	3.36
16	14	E	20.25	3.06	28.04	3.36
16	15	E	17.88	3.06	25.64	3.36
16	16	E	19.62	3.06	25.06	3.36
16	17	E	19.27	3.06	24.39	3.36
16	18	E	17.27	3.06	23.96	3.36
16	19	E	23.15	3.06	32.6	3.36
16	20	E	19.09	3.06	26.21	3.36
16	21	E	18.78	3.06	27.01	3.36
16	22	E	17.58	3.06	24.79	3.36
16	23	E	18.47	3.06	24.92	3.36
16	24	E	16.91	3.06	24.02	3.36
21	1	C	15.9	3.06	23.72	3.36
21	4	C	15.77	3.06	25.17	3.36
21	5	C	15.49	3.06	23.5	3.36
21	6	C	15.17	3.06	24.7	3.36
21	7	C	17.63	3.06	25.24	3.36
21	8	C	18.57	3.06	26.04	3.36
21	9	C	15.81	3.06	25.42	3.36
21	10	C	17.45	3.06	26.74	3.36
21	11	C	15.83	3.06	23.45	3.36
21	12	C	17.56	3.06	24.73	3.36
21	13	E	17.3	3.06	26.09	3.36
21	14	E	18.14	3.06	25.82	3.36
21	15	E	21.32	3.06	29.01	3.36
21	16	E	16.44	3.06	24.3	3.36
21	17	E	15.76	3.06	25.05	3.36
21	18	E	17.64	3.06	23.79	3.36
21	19	E	18.55	3.06	23.72	3.36
21	20	E	17.92	3.06	24.93	3.36
21	21	E	20.14	3.06	26.85	3.36
21	23	E	17.23	3.06	24.03	3.36
21	24	E	17.69	3.06	24.97	3.36
25	4	C	16.79	3.06	22.61	3.36
25	5	C	16.57	3.06	25.33	3.36
25	6	C	17.17	3.06	23.16	3.36
25	7	C	16.43	3.06	22.95	3.36
25	8	C	16.66	3.06	22.16	3.36
25	9	C	15.96	3.06	22.94	3.36
25	10	C	17.46	3.06	23.27	3.36
25	11	C	15.32	3.06	21.74	3.36
25	12	C	17.46	3.06	22.25	3.36
25	13	E	15.88	3.06	23.8	3.36
25	14	E	18.33	3.06	23.76	3.36
25	15	E	16.72	3.06	23.78	3.36
25	16	E	17.09	3.06	21.16	3.36
25	17	E	17.86	3.06	22.36	3.36
25	18	E	17.59	3.06	22.33	3.36
25	19	E	16.22	3.06	23.32	3.36
25	20	E	15.98	3.06	22.67	3.36
25	21	E	16.68	3.06	23.6	3.36
25	23	E	19.18	3.06	21.76	3.36
25	24	E	16.22	3.06	22.51	3.36

## Sheet: IL1BData
DPI	ID	TYPE	IL1B	IL1BCal	Elf	ElfCal
0	1	C	29.6	3.3636	24.5	3.3636
0	2	C		3.3636		3.3636
0	3	C		3.3636		3.3636
0	4	C	26.31	3.3636	23.96	3.3636
0	5	C	30.01	3.3636	25.96	3.3636
0	6	C	29.08	3.3636	25.7	3.3636
0	7	C	28.87	3.3636	24.56	3.3636
0	8	C	31.18	3.3636	27.77	3.3636
0	9	C	26.12	3.3636	22.8	3.3636
0	10	C		3.3636	24.88	3.3636
0	11	C	28.17	3.3636	24.2	3.3636
0	12	C	27.24	3.3636	21.51	3.3636
0	13	E	33.97	3.3636	30.33	3.3636
0	14	E	29.51	3.3636	26.2	3.3636
0	15	E	28.9	3.3636	25.67	3.3636
0	16	E	31.38	3.3636	25.63	3.3636
0	17	E	30.58	3.3636	25.82	3.3636
0	18	E	30	3.3636	25.81	3.3636
0	19	E	29.81	3.3636	25.68	3.3636
0	20	E	29.8	3.3636	24.56	3.3636
0	21	E	30.74	3.3636	27.49	3.3636
0	22	E	29.69	3.3636	24.85	3.3636
0	23	E	29.88	3.3636	26.05	3.3636
0	24	E	31.58	3.3636	25.14	3.3636
4	1	C	27.07	3.3636	22.96	3.3636
4	2	C		3.3636		3.3636
4	3	C		3.3636		3.3636
4	4	C	27.26	3.3636	23.79	3.3636
4	5	C	28	3.3636	25.06	3.3636
4	6	C	30.95	3.3636	27.72	3.3636
4	7	C	26.47	3.3636	23.46	3.3636
4	8	C	26.34	3.3636	22.32	3.3636
4	9	C	26.26	3.3636	24.34	3.3636
4	10	C	27.78	3.3636		3.3636
4	11	C	26.18	3.3636	21.73	3.3636
4	12	C	29.87	3.3636	26.06	3.3636
4	13	E	29.86	3.3636	25.02	3.3636
4	14	E	30.06	3.3636	26.44	3.3636
4	15	E	28.69	3.3636	24.66	3.3636
4	16	E	29.7	3.3636	24.33	3.3636
4	17	E	29.61	3.3636	24.86	3.3636
4	18	E	28.23	3.3636	24.08	3.3636
4	19	E	29.83	3.3636	26.77	3.3636
4	20	E	31.48	3.3636	25.55	3.3636
4	21	E	29.17	3.3636	26.06	3.3636
4	22	E	28.36	3.3636	24.06	3.3636
4	23	E	28.77	3.3636	26.93	3.3636
4	24	E	31	3.3636	25.22	3.3636
8	1	C	28.15	3.3636	25.26	3.3636
8	2	C		3.3636		3.3636
8	3	C		3.3636		3.3636
8	4	C	28.79	3.3636	25.59	3.3636
8	5	C	30.41	3.3636	26.86	3.3636
8	6	C	30.94	3.3636	26.52	3.3636
8	7	C	29.4	3.3636	24.79	3.3636
8	8	C	30.18	3.3636	26.27	3.3636
8	9	C	32.48	3.3636	28.34	3.3636
8	10	C	32.25	3.3636	27.61	3.3636
8	11	C	32.38	3.3636	27.94	3.3636
8	12	C	29.74	3.3636	25.45	3.3636
8	13	E	32.69	3.3636	26.75	3.3636
8	14	E	33.34	3.3636	28.4	3.3636
8	15	E	30.13	3.3636	26.04	3.3636
8	16	E	34.5	3.3636	28	3.3636
8	17	E	26.45	3.3636	24.67	3.3636
8	18	E	35.11	3.3636	32.72	3.3636
8	19	E	25.37	3.3636	23.34	3.3636
8	20	E	26.57	3.3636	24.98	3.3636
8	21	E	28.6	3.3636	26.79	3.3636
8	22	E	29.09	3.3636		3.3636
8	23	E		3.3636	23.89	3.3636
8	24	E	31.95	3.3636	24.21	3.3636
12	1	C	39.29	3.3636		3.3636
12	2	C		3.3636		3.3636
12	3	C		3.3636		3.3636
12	4	C	33.01	3.3636	27.72	3.3636
12	5	C	34.04	3.3636		3.3636
12	6	C	33.17	3.3636		3.3636
12	7	C	32.94	3.3636	27.97	3.3636
12	8	C	35.88	3.3636		3.3636
12	9	C	29.89	3.3636		3.3636
12	10	C	35.3	3.3636	28.71	3.3636
12	11	C	34.23	3.3636	29.26	3.3636
12	12	C	35.02	3.3636		3.3636
12	13	E	25.5	3.3636		3.3636
12	14	E	28.24	3.3636	26.89	3.3636
12	15	E	32.48	3.3636	26.69	3.3636
12	16	E	26.79	3.3636	24.56	3.3636
12	17	E	30.66	3.3636	28.58	3.3636
12	18	E	25.9	3.3636	21.99	3.3636
12	19	E	29.7	3.3636	28.38	3.3636
12	20	E	33.07	3.3636	32.27	3.3636
12	21	E	28.81	3.3636	25.83	3.3636
12	22	E	28.73	3.3636	26.61	3.3636
12	23	E	30.42	3.3636	25.89	3.3636
12	24	E	37.14	3.3636	30.56	3.3636
16	1	C	28.83	3.3636	25.84	3.3636
16	2	C		3.3636		3.3636
16	3	C		3.3636		3.3636
16	4	C	28.39	3.3636	25.69	3.3636
16	5	C	28.81	3.3636	25.19	3.3636
16	6	C	33.41	3.3636	27.97	3.3636
16	7	C	28.26	3.3636	23.8	3.3636
16	8	C	27.82	3.3636	24.09	3.3636
16	9	C	29.19	3.3636	25.71	3.3636
16	10	C	33.64	3.3636	28.7	3.3636
16	11	C	29.1	3.3636	24.5	3.3636
16	12	C	33.71	3.3636	27.27	3.3636
16	13	E	33.63	3.3636	28.9	3.3636
16	14	E	36.1	3.3636	30.25	3.3636
16	15	E	33.76	3.3636	27.97	3.3636
16	16	E	32.01	3.3636	26.33	3.3636
16	17	E	30.52	3.3636	25.54	3.3636
16	18	E	30.33	3.3636	25.11	3.3636
16	19	E		3.3636	33.88	3.3636
16	20	E	37.05	3.3636	28.39	3.3636
16	21	E	32.76	3.3636	29.73	3.3636
16	22	E	33.36	3.3636	26.84	3.3636
16	23	E	30	3.3636	26.54	3.3636
16	24	E	26.8	3.3636	25.6	3.3636
21	1	C	29.41	3.3636	24.93	3.3636
21	2	C		3.3636		3.3636
21	3	C		3.3636		3.3636
21	4	C	30.72	3.3636	28.2	3.3636
21	5	C	29.83	3.3636	25.18	3.3636
21	6	C	31.24	3.3636	27.17	3.3636
21	7	C	31.5	3.3636	26.33	3.3636
21	8	C	32.38	3.3636	27.39	3.3636
21	9	C	31	3.3636	28.02	3.3636
21	10	C	32.01	3.3636	29.72	3.3636
21	11	C	29.05	3.3636	25.14	3.3636
21	12	C	31.24	3.3636	25.56	3.3636
21	13	E	35.78	3.3636	29.32	3.3636
21	14	E	31.63	3.3636	28.02	3.3636
21	15	E	34.74	3.3636	30.77	3.3636
21	16	E	29.1	3.3636	26.58	3.3636
21	17	E	32.69	3.3636	28.38	3.3636
21	18	E	30.59	3.3636	25.11	3.3636
21	19	E	26.91	3.3636	24.75	3.3636
21	20	E	33.1	3.3636	26.6	3.3636
21	21	E	31.74	3.3636	28.18	3.3636
21	22	E		3.3636		3.3636
21	23	E	27.52	3.3636	25.79	3.3636
21	24	E	29.77	3.3636	26.4	3.3636
25	1	C	30.02	3.3636	31.01	3.3636
25	2	C		3.3636		3.3636
25	3	C		3.3636		3.3636
25	4	C	28.12	3.3636	22.96	3.3636
25	5	C	32.74	3.3636	34.8	3.3636
25	6	C	28.95	3.3636	23.28	3.3636
25	7	C	28.56	3.3636	23.75	3.3636
25	8	C	28.16	3.3636	22.91	3.3636
25	9	C	27.2	3.3636	24.39	3.3636
25	10	C	28.15	3.3636	23.82	3.3636
25	11	C	26.03	3.3636	22.71	3.3636
25	12	C	28.54	3.3636	22.9	3.3636
25	13	E	27.35	3.3636	25.69	3.3636
25	14	E	27.23	3.3636	24.51	3.3636
25	15	E	28.84	3.3636	25.03	3.3636
25	16	E	25.2	3.3636	22.18	3.3636
25	17	E	26.38	3.3636	23.26	3.3636
25	18	E	25.91	3.3636	23.4	3.3636
25	19	E	33.07	3.3636	24.4	3.3636
25	20	E	26.21	3.3636	23.91	3.3636
25	21	E	28.16	3.3636	25.02	3.3636
25	22	E		3.3636		3.3636
25	23	E	23.92	3.3636	21.3	3.3636
25	24	E	31.21	3.3636	23.69	3.3636

## Sheet: IFNGData
Time	Indiv	Type	IFNG	IFNGCal	Elf	ElfCal
0	1	C		2.8168	24.5	3.3636
0	2	C		2.8168		3.3636
0	3	C		2.8168		3.3636
0	4	C		2.8168	23.96	3.3636
0	5	C		2.8168	25.96	3.3636
0	6	C	39.21	2.8168	25.7	3.3636
0	7	C		2.8168	24.56	3.3636
0	8	C		2.8168	27.77	3.3636
0	9	C	39.49	2.8168	22.8	3.3636
0	10	C		2.8168	24.88	3.3636
0	11	C	38.31	2.8168	24.2	3.3636
0	12	C		2.8168	21.51	3.3636
0	13	E		2.8168	30.33	3.3636
0	14	E		2.8168	26.2	3.3636
0	15	E	38.42	2.8168	25.67	3.3636
0	16	E		2.8168	25.63	3.3636
0	17	E		2.8168	25.82	3.3636
0	18	E		2.8168	25.81	3.3636
0	19	E		2.8168	25.68	3.3636
0	20	E		2.8168	24.56	3.3636
0	21	E		2.8168	27.49	3.3636
0	22	E		2.8168	24.85	3.3636
0	23	E		2.8168	26.05	3.3636
0	24	E	37.85	2.8168	25.14	3.3636
4	1	C		2.8168	22.96	3.3636
4	2	C		2.8168		3.3636
4	3	C		2.8168		3.3636
4	4	C		2.8168	23.79	3.3636
4	5	C		2.8168	25.06	3.3636
4	6	C	37.93	2.8168	27.72	3.3636
4	7	C		2.8168	23.46	3.3636
4	8	C	39.61	2.8168	22.32	3.3636
4	9	C	39.5	2.8168	24.34	3.3636
4	10	C		2.8168		3.3636
4	11	C	38.99	2.8168	21.73	3.3636
4	12	C	39.11	2.8168	26.06	3.3636
4	13	E		2.8168	25.02	3.3636
4	14	E		2.8168	26.44	3.3636
4	15	E	39.55	2.8168	24.66	3.3636
4	16	E		2.8168	24.33	3.3636
4	17	E		2.8168	24.86	3.3636
4	18	E		2.8168	24.08	3.3636
4	19	E		2.8168	26.77	3.3636
4	20	E		2.8168	25.55	3.3636
4	21	E		2.8168	26.06	3.3636
4	22	E	38.18	2.8168	24.06	3.3636
4	23	E		2.8168	26.93	3.3636
4	24	E	37.61	2.8168	25.22	3.3636
8	1	C		2.8168	25.26	3.3636
8	2	C		2.8168		3.3636
8	3	C		2.8168		3.3636
8	4	C		2.8168	25.59	3.3636
8	5	C		2.8168	26.86	3.3636
8	6	C		2.8168	26.52	3.3636
8	7	C		2.8168	24.79	3.3636
8	8	C		2.8168	26.27	3.3636
8	9	C	38.45	2.8168	28.34	3.3636
8	10	C	38.42	2.8168	27.61	3.3636
8	11	C	38.9	2.8168	27.94	3.3636
8	12	C	38.29	2.8168	25.45	3.3636
8	13	E		2.8168	26.75	3.3636
8	14	E		2.8168	28.4	3.3636
8	15	E	38.45	2.8168	26.04	3.3636
8	16	E		2.8168	28	3.3636
8	17	E		2.8168	24.67	3.3636
8	18	E		2.8168	32.72	3.3636
8	19	E		2.8168	23.34	3.3636
8	20	E		2.8168	24.98	3.3636
8	21	E		2.8168	26.79	3.3636
8	22	E		2.8168		3.3636
8	23	E	36.82	2.8168	23.89	3.3636
8	24	E	37.5	2.8168	24.21	3.3636
12	1	C	37.82	2.8168		3.3636
12	2	C		2.8168		3.3636
12	3	C		2.8168		3.3636
12	4	C		2.8168	27.72	3.3636
12	5	C		2.8168		3.3636
12	6	C		2.8168		3.3636
12	7	C		2.8168	27.97	3.3636
12	8	C	39.63	2.8168		3.3636
12	9	C		2.8168		3.3636
12	10	C	39.07	2.8168	28.71	3.3636
12	11	C		2.8168	29.26	3.3636
12	12	C		2.8168		3.3636
12	13	E		2.8168		3.3636
12	14	E		2.8168	26.89	3.3636
12	15	E		2.8168	26.69	3.3636
12	16	E		2.8168	24.56	3.3636
12	17	E		2.8168	28.58	3.3636
12	18	E		2.8168	21.99	3.3636
12	19	E		2.8168	28.38	3.3636
12	20	E		2.8168	32.27	3.3636
12	21	E		2.8168	25.83	3.3636
12	22	E		2.8168	26.61	3.3636
12	23	E		2.8168	25.89	3.3636
12	24	E		2.8168	30.56	3.3636
16	1	C		2.8168	25.84	3.3636
16	2	C		2.8168		3.3636
16	3	C		2.8168		3.3636
16	4	C		2.8168	25.69	3.3636
16	5	C		2.8168	25.19	3.3636
16	6	C		2.8168	27.97	3.3636
16	7	C	38.41	2.8168	23.8	3.3636
16	8	C		2.8168	24.09	3.3636
16	9	C		2.8168	25.71	3.3636
16	10	C		2.8168	28.7	3.3636
16	11	C		2.8168	24.5	3.3636
16	12	C		2.8168	27.27	3.3636
16	13	E		2.8168	28.9	3.3636
16	14	E		2.8168	30.25	3.3636
16	15	E		2.8168	27.97	3.3636
16	16	E	38.17	2.8168	26.33	3.3636
16	17	E	38.12	2.8168	25.54	3.3636
16	18	E	36.88	2.8168	25.11	3.3636
16	19	E		2.8168	33.88	3.3636
16	20	E		2.8168	28.39	3.3636
16	21	E		2.8168	29.73	3.3636
16	22	E		2.8168	26.84	3.3636
16	23	E		2.8168	26.54	3.3636
16	24	E	35.8	2.8168	25.6	3.3636
21	1	C		2.8168	24.93	3.3636
21	2	C		2.8168		3.3636
21	3	C		2.8168		3.3636
21	4	C	38.32	2.8168	28.2	3.3636
21	5	C	39.08	2.8168	25.18	3.3636
21	6	C	37.3	2.8168	27.17	3.3636
21	7	C		2.8168	26.33	3.3636
21	8	C		2.8168	27.39	3.3636
21	9	C	39.46	2.8168	28.02	3.3636
21	10	C		2.8168	29.72	3.3636
21	11	C		2.8168	25.14	3.3636
21	12	C		2.8168	25.56	3.3636
21	13	E		2.8168	29.32	3.3636
21	14	E	38.99	2.8168	28.02	3.3636
21	15	E		2.8168	30.77	3.3636
21	16	E		2.8168	26.58	3.3636
21	17	E	38.13	2.8168	28.38	3.3636
21	18	E	37.06	2.8168	25.11	3.3636
21	19	E	37.32	2.8168	24.75	3.3636
21	20	E		2.8168	26.6	3.3636
21	21	E		2.8168	28.18	3.3636
21	22	E		2.8168		3.3636
21	23	E	37.47	2.8168	25.79	3.3636
21	24	E		2.8168	26.4	3.3636
25	1	C		2.8168	31.01	3.3636
25	2	C		2.8168		3.3636
25	3	C		2.8168		3.3636
25	4	C	37.19	2.8168	22.96	3.3636
25	5	C	38.9	2.8168	34.8	3.3636
25	6	C	38.82	2.8168	23.28	3.3636
25	7	C	38.7	2.8168	23.75	3.3636
25	8	C	37.77	2.8168	22.91	3.3636
25	9	C	36.91	2.8168	24.39	3.3636
25	10	C		2.8168	23.82	3.3636
25	11	C	37.32	2.8168	22.71	3.3636
25	12	C		2.8168	22.9	3.3636
25	13	E	37.4	2.8168	25.69	3.3636
25	14	E	36.98	2.8168	24.51	3.3636
25	15	E	36.94	2.8168	25.03	3.3636
25	16	E	34.78	2.8168	22.18	3.3636
25	17	E	37.28	2.8168	23.26	3.3636
25	18	E	35.38	2.8168	23.4	3.3636
25	19	E	35.15	2.8168	24.4	3.3636
25	20	E	35.82	2.8168	23.91	3.3636
25	21	E	38.7	2.8168	25.02	3.3636
25	22	E		2.8168		3.3636
25	23	E	34.84	2.8168	21.3	3.3636
25	24	E	32.99	2.8168	23.69	3.3636

[truncated: 7 more sheets: IFN1Data, HS90aData, HS70Data, HaemData, GIPData, CD4Data, CD8Data]
